# Supplementary material for: Bis{μ-4-chloro-2-[(2-pyridyleth­yl)imino­meth­yl]phenolato}bis­[chloridocopper(II)]
Source: Acta Crystallogr Sect E Struct Rep Online. 2008 Jul 19;64(Pt 8):m1046. doi: 10.1107/S1600536808022162 (PMC2961964; doi:10.1107/S1600536808022162)
Supplement: Supplementary file 1 [file e-64-m1046-sup1.cif]

##############################################################################
###                                                                        ###
###        Electronic paper (Acta Crystallographica Section E)             ###
###                                                                        ###
##############################################################################
#                                                                            #
# This CIF contains the data in a paper accepted for publication in Acta     #
# Crystallographica Section E. It conforms to the requirements of Notes      #
# for Authors for Section E, and has been peer reviewed under the auspices   #
# of the IUCr Commission on Journals.                                        #
#                                                                            #
# Full details of the Crystallographic Information File format               #
# are given in the paper "The Crystallographic Information File (CIF):       #
# a New Standard Archive File for Crystallography" by S. R. Hall, F. H.      #
# Allen and I. D. Brown [Acta Cryst. (1991), A47, 655-685].                  #
#                                                                            #
# The current version of the core CIF dictionary is obtainable from          #
# ftp://ftp.iucr.org/pub/cif_core.dic. The current version number is 2.4.    #
#                                                                            #
# Software is freely available for graphical display of the structure(s) in  #
# this CIF.  For information consult the CIF home page http://www.iucr.org/  #
# cif/home.html                                                              #
#                                                                            #
# This file may be used for bona fide research purposes within the           #
# scientific community so long as proper attribution is given to the journal # 
# article from which it was obtained.                                        #
#                                                                            #
##############################################################################
                                             
data_I
_audit_creation_method     SHELXL-97
_chemical_name_systematic
;
Bis{\m-4-chloro-2-[(2-pyridylethyl)iminomethyl]phenolato}bis[chloridocopper(II)]
;
_chemical_name_common     ?
_chemical_formula_moiety     ?
_chemical_formula_sum     'C28 H24 Cl4 Cu2 N4 O2'
_chemical_formula_iupac     '[Cu2 (C14 H12 Cl1 N2 O)2 Cl2]'
_chemical_formula_weight     717.39
_chemical_melting_point     ?
_symmetry_cell_setting     Monoclinic
_symmetry_space_group_name_H-M     'P 21/c'
loop_
    _symmetry_equiv_pos_as_xyz
    'x, y, z'
    '-x, y+1/2, -z+1/2'
    '-x, -y, -z'
    'x, -y-1/2, z-1/2'
_cell_length_a     9.9703(10)
_cell_length_b     9.0119(11)
_cell_length_c     16.5018(16)
_cell_angle_alpha     90.00
_cell_angle_beta     96.0390(10)
_cell_angle_gamma     90.00
_cell_volume     1474.5(3)
_cell_formula_units_Z     2
_cell_measurement_reflns_used     3383
_cell_measurement_theta_min     2.286
_cell_measurement_theta_max     28.069
_cell_measurement_temperature     298(2)
_exptl_crystal_description     block
_exptl_crystal_colour     brown
_exptl_crystal_size_max     0.50
_exptl_crystal_size_mid     0.42
_exptl_crystal_size_min     0.02
_exptl_crystal_density_diffrn     1.616
_exptl_crystal_density_meas     ?
_exptl_crystal_density_method     'not measured'
_exptl_crystal_F_000     724
_exptl_absorpt_coefficient_mu     1.838
_exptl_absorpt_correction_type     multi-scan
_exptl_absorpt_process_details     '(SADABS; Sheldrick, 1996)'
_exptl_absorpt_correction_T_min     0.4601
_exptl_absorpt_correction_T_max     0.9572
_exptl_special_details
;
;
_diffrn_ambient_temperature     298(2)
_diffrn_radiation_type     MoK\a
_diffrn_radiation_wavelength     0.71073
_diffrn_radiation_source     'fine-focus sealed tube'
_diffrn_radiation_monochromator     graphite
_diffrn_measurement_device_type     'Bruker SMART CCD area-detector'
_diffrn_measurement_method     '\f and \w'
_diffrn_detector_area_resol_mean     ?
_diffrn_reflns_number     7139
_diffrn_reflns_av_R_equivalents     0.0346
_diffrn_reflns_av_sigmaI/netI     0.0388
_diffrn_reflns_theta_min     2.05
_diffrn_reflns_theta_max     25.01
_diffrn_reflns_theta_full     25.01
_diffrn_measured_fraction_theta_max     0.998
_diffrn_measured_fraction_theta_full     0.998
_diffrn_reflns_limit_h_min     -11
_diffrn_reflns_limit_h_max     11
_diffrn_reflns_limit_k_min     -10
_diffrn_reflns_limit_k_max     10
_diffrn_reflns_limit_l_min     -14
_diffrn_reflns_limit_l_max     19
_diffrn_standards_number     ?
_diffrn_standards_interval_count     ?
_diffrn_standards_interval_time     ?
_diffrn_standards_decay_%     ?
_refine_special_details
;
Refinement of <i>F</i>^2^ against ALL reflections. The weighted <i>R</i>-factor
<i>wR</i> and goodness of fit <i>S</i> are based on <i>F</i>^2^, conventional
<i>R</i>-factors <i>R</i> are based on <i>F</i>, with <i>F</i> set to zero for
negative <i>F</i>^2^. The threshold expression of <i>F</i>^2^ >
\s(<i>F</i>^2^) is used only for calculating <i>R</i>-factors(gt) <i>etc</i>.
and is not relevant to the choice of reflections for refinement.
<i>R</i>-factors based on <i>F</i>^2^ are statistically about twice as large
as those based on <i>F</i>, and <i>R</i>- factors based on ALL data will be
even larger.
;
_reflns_number_total     2587
_reflns_number_gt     2101
_reflns_threshold_expression     I>2\s(I)
_refine_ls_structure_factor_coef     Fsqd
_refine_ls_matrix_type     full
_refine_ls_R_factor_all     0.0435
_refine_ls_R_factor_gt     0.0306
_refine_ls_wR_factor_gt     0.0731
_refine_ls_wR_factor_ref     0.0815
_refine_ls_goodness_of_fit_ref     1.049
_refine_ls_restrained_S_all     1.049
_refine_ls_number_reflns     2587
_refine_ls_number_parameters     181
_refine_ls_number_restraints     0
_refine_ls_hydrogen_treatment     constr
_refine_ls_weighting_scheme     calc
_refine_ls_weighting_details
         'calc w=1/[\s^2^(Fo^2^)+(0.0359P)^2^+0.6685P] where P=(Fo^2^+2Fc^2^)/3'
_atom_sites_solution_hydrogens     geom
_atom_sites_solution_primary     direct
_atom_sites_solution_secondary     difmap
_refine_ls_shift/su_max     0.001
_refine_ls_shift/su_mean     0.000
_refine_diff_density_max     0.375
_refine_diff_density_min     -0.321
_refine_ls_extinction_method     none
_refine_ls_extinction_coef     ?
loop_
    _atom_type_symbol
    _atom_type_description
    _atom_type_scat_dispersion_real
    _atom_type_scat_dispersion_imag
    _atom_type_scat_source
    'C' 'C' 0.0033 0.0016
                         'International Tables Vol C Tables 4.2.6.8 and 6.1.1.4'
    'H' 'H' 0.0000 0.0000
                         'International Tables Vol C Tables 4.2.6.8 and 6.1.1.4'
    'N' 'N' 0.0061 0.0033
                         'International Tables Vol C Tables 4.2.6.8 and 6.1.1.4'
    'O' 'O' 0.0106 0.0060
                         'International Tables Vol C Tables 4.2.6.8 and 6.1.1.4'
    'Cu' 'Cu' 0.3201 1.2651
                         'International Tables Vol C Tables 4.2.6.8 and 6.1.1.4'
    'Cl' 'Cl' 0.1484 0.1585
                         'International Tables Vol C Tables 4.2.6.8 and 6.1.1.4'
_computing_data_collection     'SMART (Siemens, 1996)'
_computing_cell_refinement     'SAINT (Siemens, 1996)'
_computing_data_reduction     'SAINT (Siemens, 1996)'
_computing_structure_solution     'SHELXS97 (Sheldrick, 2008)'
_computing_structure_refinement     'SHELXL97 (Sheldrick, 2008)'
_computing_molecular_graphics     'SHELXTL (Sheldrick, 2008)'
_computing_publication_material     'SHELXTL (Sheldrick, 2008)'
loop_
    _atom_site_type_symbol
    _atom_site_label
    _atom_site_fract_x
    _atom_site_fract_y
    _atom_site_fract_z
    _atom_site_U_iso_or_equiv
    _atom_site_adp_type
    _atom_site_calc_flag
    _atom_site_refinement_flags
    _atom_site_occupancy
    _atom_site_disorder_assembly
    _atom_site_disorder_group
    Cu Cu1 0.40654(3) 0.92113(4) 0.05596(2) 0.03066(13) Uani d . 1 . .
    Cl Cl1 1.06351(9) 0.91583(13) 0.29917(6) 0.0704(3) Uani d . 1 . .
    Cl Cl2 0.29315(9) 1.11255(9) 0.11335(5) 0.0489(2) Uani d . 1 . .
    N N1 0.3451(2) 0.7177(2) 0.01064(14) 0.0326(5) Uani d . 1 . .
    N N2 0.4538(2) 0.8209(2) 0.16031(13) 0.0328(5) Uani d . 1 . .
    O O1 0.60250(18) 0.9870(2) 0.05178(11) 0.0332(5) Uani d . 1 . .
    C C1 0.3444(3) 0.7399(4) 0.19511(18) 0.0451(8) Uani d . 1 . .
    H H1A 0.3116 0.7990 0.2380 0.054 Uiso calc R 1 . .
    H H1B 0.3796 0.6477 0.2191 0.054 Uiso calc R 1 . .
    C C2 0.2278(3) 0.7060(3) 0.13033(19) 0.0431(8) Uani d . 1 . .
    H H2A 0.1642 0.6415 0.1538 0.052 Uiso calc R 1 . .
    H H2B 0.1814 0.7979 0.1147 0.052 Uiso calc R 1 . .
    C C3 0.2706(3) 0.6337(3) 0.05563(18) 0.0378(7) Uani d . 1 . .
    C C4 0.2375(4) 0.4895(4) 0.0332(2) 0.0553(9) Uani d . 1 . .
    H H4 0.1859 0.4316 0.0648 0.066 Uiso calc R 1 . .
    C C5 0.2823(5) 0.4327(4) -0.0368(3) 0.0684(12) Uani d . 1 . .
    H H5 0.2613 0.3357 -0.0526 0.082 Uiso calc R 1 . .
    C C6 0.3568(4) 0.5184(4) -0.0824(2) 0.0557(10) Uani d . 1 . .
    H H6 0.3866 0.4812 -0.1300 0.067 Uiso calc R 1 . .
    C C7 0.3882(3) 0.6617(3) -0.05733(18) 0.0423(8) Uani d . 1 . .
    H H7 0.4401 0.7205 -0.0882 0.051 Uiso calc R 1 . .
    C C8 0.5714(3) 0.8170(3) 0.19992(16) 0.0346(7) Uani d . 1 . .
    H H8 0.5789 0.7624 0.2480 0.042 Uiso calc R 1 . .
    C C9 0.6936(3) 0.8864(3) 0.17933(16) 0.0304(6) Uani d . 1 . .
    C C10 0.7074(3) 0.9662(3) 0.10664(16) 0.0304(6) Uani d . 1 . .
    C C11 0.8341(3) 1.0216(3) 0.09434(18) 0.0392(7) Uani d . 1 . .
    H H11 0.8453 1.0702 0.0458 0.047 Uiso calc R 1 . .
    C C12 0.9435(3) 1.0062(4) 0.15249(19) 0.0429(8) Uani d . 1 . .
    H H12 1.0267 1.0463 0.1439 0.051 Uiso calc R 1 . .
    C C13 0.9277(3) 0.9303(3) 0.22358(19) 0.0418(8) Uani d . 1 . .
    C C14 0.8076(3) 0.8687(3) 0.23679(18) 0.0387(7) Uani d . 1 . .
    H H14 0.8005 0.8144 0.2841 0.046 Uiso calc R 1 . .
loop_
    _atom_site_aniso_label
    _atom_site_aniso_U_11
    _atom_site_aniso_U_22
    _atom_site_aniso_U_33
    _atom_site_aniso_U_12
    _atom_site_aniso_U_13
    _atom_site_aniso_U_23
    Cu1 0.0349(2) 0.0311(2) 0.02574(19) -0.00498(15) 0.00216(14) 0.00274(14)
    Cl1 0.0410(5) 0.1083(9) 0.0574(6) 0.0051(5) -0.0164(4) 0.0100(5)
    Cl2 0.0554(5) 0.0391(5) 0.0541(5) 0.0034(4) 0.0150(4) -0.0099(4)
    N1 0.0365(14) 0.0285(13) 0.0315(13) -0.0010(11) -0.0028(10) 0.0010(10)
    N2 0.0392(14) 0.0313(13) 0.0285(12) -0.0062(11) 0.0061(10) 0.0022(10)
    O1 0.0299(11) 0.0400(11) 0.0286(10) -0.0046(9) -0.0018(8) 0.0094(9)
    C1 0.048(2) 0.053(2) 0.0358(17) -0.0115(16) 0.0077(14) 0.0078(15)
    C2 0.0405(18) 0.0408(18) 0.0485(19) -0.0105(15) 0.0071(14) 0.0110(15)
    C3 0.0378(18) 0.0288(16) 0.0441(18) -0.0024(13) -0.0078(14) 0.0052(13)
    C4 0.067(2) 0.0361(19) 0.059(2) -0.0146(17) -0.0094(18) 0.0057(17)
    C5 0.090(3) 0.032(2) 0.077(3) -0.001(2) -0.022(2) -0.0097(19)
    C6 0.073(3) 0.042(2) 0.050(2) 0.0119(19) -0.0068(18) -0.0130(17)
    C7 0.0445(19) 0.0434(19) 0.0376(17) 0.0064(15) -0.0026(14) -0.0032(14)
    C8 0.0470(19) 0.0328(16) 0.0236(14) 0.0004(14) 0.0017(12) 0.0027(12)
    C9 0.0344(16) 0.0293(15) 0.0270(15) -0.0006(12) 0.0009(12) -0.0026(11)
    C10 0.0345(16) 0.0268(15) 0.0293(15) -0.0010(12) 0.0006(12) -0.0015(11)
    C11 0.0358(18) 0.0423(18) 0.0393(17) -0.0025(14) 0.0028(13) 0.0081(14)
    C12 0.0275(16) 0.0469(19) 0.053(2) -0.0012(14) -0.0005(14) 0.0035(16)
    C13 0.0336(18) 0.0494(19) 0.0402(18) 0.0040(15) -0.0070(13) -0.0002(15)
    C14 0.0416(19) 0.0407(17) 0.0321(16) 0.0058(14) -0.0031(13) 0.0030(13)
_geom_special_details
;
All e.s.d.'s (except the e.s.d. in the dihedral angle between two l.s. planes)
are estimated using the full covariance matrix. The cell e.s.d.'s are taken
into account individually in the estimation of e.s.d.'s in distances, angles
and torsion angles; correlations between e.s.d.'s in cell parameters are only
used when they are defined by crystal symmetry. An approximate (isotropic)
treatment of cell e.s.d.'s is used for estimating e.s.d.'s involving l.s.
planes.
;
loop_
    _geom_bond_atom_site_label_1
    _geom_bond_atom_site_label_2
    _geom_bond_site_symmetry_2
    _geom_bond_distance
    _geom_bond_publ_flag
    Cu1 O1 3_675 1.9547(18) y
    Cu1 N2 . 1.958(2) y
    Cu1 N1 . 2.049(2) ?
    Cu1 O1 . 2.0500(19) ?
    Cu1 Cl2 . 2.3187(9) y
    Cl1 C13 . 1.747(3) ?
    N1 C3 . 1.339(4) ?
    N1 C7 . 1.341(4) ?
    N2 C8 . 1.282(4) ?
    N2 C1 . 1.478(4) ?
    O1 C10 . 1.323(3) ?
    O1 Cu1 3_675 1.9547(18) ?
    C1 C2 . 1.525(4) ?
    C1 H1A . 0.9700 ?
    C1 H1B . 0.9700 ?
    C2 C3 . 1.495(4) ?
    C2 H2A . 0.9700 ?
    C2 H2B . 0.9700 ?
    C3 C4 . 1.382(4) ?
    C4 C5 . 1.381(5) ?
    C4 H4 . 0.9300 ?
    C5 C6 . 1.353(6) ?
    C5 H5 . 0.9300 ?
    C6 C7 . 1.382(5) ?
    C6 H6 . 0.9300 ?
    C7 H7 . 0.9300 ?
    C8 C9 . 1.441(4) ?
    C8 H8 . 0.9300 ?
    C9 C14 . 1.411(4) ?
    C9 C10 . 1.417(4) ?
    C10 C11 . 1.392(4) ?
    C11 C12 . 1.382(4) ?
    C11 H11 . 0.9300 ?
    C12 C13 . 1.381(4) ?
    C12 H12 . 0.9300 ?
    C13 C14 . 1.358(4) ?
    C14 H14 . 0.9300 ?
loop_
    _geom_angle_atom_site_label_1
    _geom_angle_atom_site_label_2
    _geom_angle_atom_site_label_3
    _geom_angle_site_symmetry_1
    _geom_angle_site_symmetry_3
    _geom_angle
    _geom_angle_publ_flag
    O1 Cu1 N2 3_675 . 168.33(9) ?
    O1 Cu1 N1 3_675 . 93.65(9) ?
    N2 Cu1 N1 . . 86.74(9) ?
    O1 Cu1 O1 3_675 . 78.44(8) ?
    N2 Cu1 O1 . . 91.22(8) ?
    N1 Cu1 O1 . . 119.75(9) ?
    O1 Cu1 Cl2 3_675 . 94.50(6) ?
    N2 Cu1 Cl2 . . 93.82(7) ?
    N1 Cu1 Cl2 . . 132.43(7) ?
    O1 Cu1 Cl2 . . 107.80(6) ?
    C3 N1 C7 . . 119.7(3) ?
    C3 N1 Cu1 . . 117.75(19) ?
    C7 N1 Cu1 . . 122.2(2) ?
    C8 N2 C1 . . 117.5(2) ?
    C8 N2 Cu1 . . 125.7(2) ?
    C1 N2 Cu1 . . 116.79(18) ?
    C10 O1 Cu1 . 3_675 129.79(18) ?
    C10 O1 Cu1 . . 128.60(17) ?
    Cu1 O1 Cu1 3_675 . 101.56(8) ?
    N2 C1 C2 . . 111.4(2) ?
    N2 C1 H1A . . 109.3 ?
    C2 C1 H1A . . 109.3 ?
    N2 C1 H1B . . 109.3 ?
    C2 C1 H1B . . 109.3 ?
    H1A C1 H1B . . 108.0 ?
    C3 C2 C1 . . 113.7(3) ?
    C3 C2 H2A . . 108.8 ?
    C1 C2 H2A . . 108.8 ?
    C3 C2 H2B . . 108.8 ?
    C1 C2 H2B . . 108.8 ?
    H2A C2 H2B . . 107.7 ?
    N1 C3 C4 . . 121.0(3) ?
    N1 C3 C2 . . 115.7(3) ?
    C4 C3 C2 . . 123.3(3) ?
    C5 C4 C3 . . 118.9(4) ?
    C5 C4 H4 . . 120.5 ?
    C3 C4 H4 . . 120.5 ?
    C6 C5 C4 . . 119.9(3) ?
    C6 C5 H5 . . 120.0 ?
    C4 C5 H5 . . 120.0 ?
    C5 C6 C7 . . 119.1(3) ?
    C5 C6 H6 . . 120.4 ?
    C7 C6 H6 . . 120.4 ?
    N1 C7 C6 . . 121.3(3) ?
    N1 C7 H7 . . 119.3 ?
    C6 C7 H7 . . 119.3 ?
    N2 C8 C9 . . 128.2(3) ?
    N2 C8 H8 . . 115.9 ?
    C9 C8 H8 . . 115.9 ?
    C14 C9 C10 . . 118.9(3) ?
    C14 C9 C8 . . 115.7(3) ?
    C10 C9 C8 . . 125.4(2) ?
    O1 C10 C11 . . 120.9(3) ?
    O1 C10 C9 . . 120.7(3) ?
    C11 C10 C9 . . 118.4(3) ?
    C12 C11 C10 . . 121.6(3) ?
    C12 C11 H11 . . 119.2 ?
    C10 C11 H11 . . 119.2 ?
    C13 C12 C11 . . 119.2(3) ?
    C13 C12 H12 . . 120.4 ?
    C11 C12 H12 . . 120.4 ?
    C14 C13 C12 . . 121.3(3) ?
    C14 C13 Cl1 . . 119.0(2) ?
    C12 C13 Cl1 . . 119.6(3) ?
    C13 C14 C9 . . 120.5(3) ?
    C13 C14 H14 . . 119.7 ?
    C9 C14 H14 . . 119.7 ?
loop_
    _geom_torsion_atom_site_label_1
    _geom_torsion_atom_site_label_2
    _geom_torsion_atom_site_label_3
    _geom_torsion_atom_site_label_4
    _geom_torsion_site_symmetry_1
    _geom_torsion_site_symmetry_2
    _geom_torsion_site_symmetry_3
    _geom_torsion_site_symmetry_4
    _geom_torsion
    _geom_torsion_publ_flag
    O1 Cu1 N1 C3 3_675 . . . -146.8(2) ?
    N2 Cu1 N1 C3 . . . . 44.9(2) ?
    O1 Cu1 N1 C3 . . . . 134.4(2) ?
    Cl2 Cu1 N1 C3 . . . . -47.3(2) ?
    O1 Cu1 N1 C7 3_675 . . . 40.0(2) ?
    N2 Cu1 N1 C7 . . . . -128.3(2) ?
    O1 Cu1 N1 C7 . . . . -38.7(2) ?
    Cl2 Cu1 N1 C7 . . . . 139.5(2) ?
    O1 Cu1 N2 C8 3_675 . . . 28.7(6) ?
    N1 Cu1 N2 C8 . . . . 121.0(2) ?
    O1 Cu1 N2 C8 . . . . 1.2(2) ?
    Cl2 Cu1 N2 C8 . . . . -106.7(2) ?
    O1 Cu1 N2 C1 3_675 . . . -149.7(4) ?
    N1 Cu1 N2 C1 . . . . -57.5(2) ?
    O1 Cu1 N2 C1 . . . . -177.2(2) ?
    Cl2 Cu1 N2 C1 . . . . 74.8(2) ?
    O1 Cu1 O1 C10 3_675 . . . -177.4(3) ?
    N2 Cu1 O1 C10 . . . . -2.9(2) ?
    N1 Cu1 O1 C10 . . . . -89.8(2) ?
    Cl2 Cu1 O1 C10 . . . . 91.5(2) ?
    O1 Cu1 O1 Cu1 3_675 . . 3_675 0.0 ?
    N2 Cu1 O1 Cu1 . . . 3_675 174.53(10) ?
    N1 Cu1 O1 Cu1 . . . 3_675 87.59(11) ?
    Cl2 Cu1 O1 Cu1 . . . 3_675 -91.06(8) ?
    C8 N2 C1 C2 . . . . -159.3(3) ?
    Cu1 N2 C1 C2 . . . . 19.3(3) ?
    N2 C1 C2 C3 . . . . 50.8(4) ?
    C7 N1 C3 C4 . . . . 0.2(4) ?
    Cu1 N1 C3 C4 . . . . -173.1(2) ?
    C7 N1 C3 C2 . . . . 179.8(3) ?
    Cu1 N1 C3 C2 . . . . 6.5(3) ?
    C1 C2 C3 N1 . . . . -66.8(3) ?
    C1 C2 C3 C4 . . . . 112.9(3) ?
    N1 C3 C4 C5 . . . . -0.2(5) ?
    C2 C3 C4 C5 . . . . -179.8(3) ?
    C3 C4 C5 C6 . . . . -0.3(6) ?
    C4 C5 C6 C7 . . . . 0.7(6) ?
    C3 N1 C7 C6 . . . . 0.2(4) ?
    Cu1 N1 C7 C6 . . . . 173.2(2) ?
    C5 C6 C7 N1 . . . . -0.7(5) ?
    C1 N2 C8 C9 . . . . -179.8(3) ?
    Cu1 N2 C8 C9 . . . . 1.8(4) ?
    N2 C8 C9 C14 . . . . 177.1(3) ?
    N2 C8 C9 C10 . . . . -4.4(5) ?
    Cu1 O1 C10 C11 3_675 . . . 4.6(4) ?
    Cu1 O1 C10 C11 . . . . -178.7(2) ?
    Cu1 O1 C10 C9 3_675 . . . -175.26(18) ?
    Cu1 O1 C10 C9 . . . . 1.4(4) ?
    C14 C9 C10 O1 . . . . -179.1(3) ?
    C8 C9 C10 O1 . . . . 2.5(4) ?
    C14 C9 C10 C11 . . . . 1.1(4) ?
    C8 C9 C10 C11 . . . . -177.4(3) ?
    O1 C10 C11 C12 . . . . 177.3(3) ?
    C9 C10 C11 C12 . . . . -2.9(4) ?
    C10 C11 C12 C13 . . . . 1.8(5) ?
    C11 C12 C13 C14 . . . . 1.1(5) ?
    C11 C12 C13 Cl1 . . . . -177.7(2) ?
    C12 C13 C14 C9 . . . . -2.9(5) ?
    Cl1 C13 C14 C9 . . . . 175.9(2) ?
    C10 C9 C14 C13 . . . . 1.7(4) ?
    C8 C9 C14 C13 . . . . -179.7(3) ?
data_global
_journal_date_recd_electronic     2008-06-23
_journal_date_accepted     2008-07-15
_journal_name_full     'Acta Crystallographica, Section E'
_journal_year     2008
_journal_volume     64
_journal_issue      8
_journal_page_first     m1046
_journal_page_last     m1046
_journal_paper_category     QM
_journal_coeditor_code     GW2043
_publ_contact_author
;
Prof. jianlan Suo
Department of Chemistry,
Baoji University of Arts and Sciences
Baoji, Shaanxi  721007
People's Republic of China
;
_publ_contact_author_email     suojn@yahoo.com.cn
_publ_contact_author_fax     '0086-917-3365996'
_publ_contact_author_phone     '0086-917-3566589'
_publ_section_title
;\
Bis{\m-4-chloro-2-[(2-pyridylethyl)iminomethyl]phenolato}bis[chloridocopper(II)\
]
;
loop_
    _publ_author_name
    _publ_author_address
    'Suo, Jianlan'
;
Department of Chemistry,
Baoji University of Arts and Sciences
Baoji, Shaanxi 721007
People's Republic of China
;
