# Supplementary material for: Bis{μ-4-chloro-2-[(2-pyridyleth­yl)imino­meth­yl]phenolato}bis­[chloridocopper(II)]
Source: Acta Crystallogr Sect E Struct Rep Online. 2008 Jul 19;64(Pt 8):m1046. doi: 10.1107/S1600536808022162 (PMC2961964; doi:10.1107/S1600536808022162)
Supplement: Supplementary file 2 [file e-64-m1046-Isup2.hkl]

# 
# h,k,l, Fc-squared, Fo-squared, sigma(Fo-squared) and status flag 
# 
data_I
_shelx_title ' 080531c in P2(1)/c' 
_shelx_refln_list_code          4 
_shelx_F_calc_maximum      197.53 
_exptl_crystal_F_000       724.00 
_reflns_d_resolution_high  0.8406 
 
loop_ 
 _symmetry_equiv_pos_as_xyz 
 'x, y, z' 
 '-x, y+1/2, -z+1/2' 
 '-x, -y, -z' 
 'x, -y-1/2, z-1/2' 
 
_cell_length_a     9.9703 
_cell_length_b     9.0119 
_cell_length_c    16.5018 
_cell_angle_alpha  90.000 
_cell_angle_beta   96.039 
_cell_angle_gamma  90.000 
 
_shelx_F_squared_multiplier     1.000 
 
loop_ 
 _refln_index_h 
 _refln_index_k 
 _refln_index_l 
 _refln_F_squared_calc 
 _refln_F_squared_meas 
 _refln_F_squared_sigma 
 _refln_observed_status 
   1   0   0    19450.02    14618.46    480.52 o 
   2   0   0     3147.48     3134.21     66.38 o 
   3   0   0    16323.28    16066.62    322.12 o 
   4   0   0     3545.60     3607.44     79.36 o 
   5   0   0     1975.81     2120.72     51.68 o 
   6   0   0     8286.01     9298.71    194.90 o 
   7   0   0      475.63      460.60     38.41 o 
   8   0   0     2096.71     2360.54    110.25 o 
   9   0   0     2743.37     2994.38    134.91 o 
  10   0   0      487.71      536.99     47.63 o 
  11   0   0      500.42      516.62     49.83 o 
   1   1   0     2185.05     2189.30     39.33 o 
   2   1   0     3213.30     3393.63     60.96 o 
   3   1   0     9332.55    10037.04    176.23 o 
   4   1   0      871.83      866.83     21.23 o 
   5   1   0       21.98        6.46      4.70 o 
   6   1   0     2042.43     2132.12     46.28 o 
   7   1   0      441.17      428.97     17.20 o 
   8   1   0       14.17        8.43      7.84 o 
   9   1   0       70.55       97.14     14.86 o 
  10   1   0        9.14        9.55     15.69 o 
  11   1   0      153.74      148.82     29.49 o 
   0   2   0    18800.30    19596.26    677.37 o 
   1   2   0      890.00      946.76     18.79 o 
   2   2   0      284.63      259.52      7.42 o 
   3   2   0     1130.79     1210.65     25.05 o 
   4   2   0      899.40      937.01     21.99 o 
   5   2   0      531.23      455.53     14.79 o 
   6   2   0     2771.31     2678.53     55.68 o 
   7   2   0      183.73      195.93     12.46 o 
   8   2   0      130.58      131.10     12.20 o 
   9   2   0     2024.75     2228.51     63.63 o 
  10   2   0      336.75      354.94     23.10 o 
  11   2   0      235.98      265.94     30.07 o 
   1   3   0     1706.56     1921.63     41.05 o 
   2   3   0      106.79       79.91      4.76 o 
   3   3   0    20277.26    20844.54    359.00 o 
   4   3   0     5716.21     6298.34    113.54 o 
   5   3   0      996.83      995.70     24.39 o 
   6   3   0     2583.82     2506.94     52.47 o 
   7   3   0     2078.33     2063.90     57.51 o 
   8   3   0     1405.43     1360.18     44.82 o 
   9   3   0      330.84      303.04     22.03 o 
  10   3   0       21.55       21.77     13.58 o 
  11   3   0      109.66      125.35     24.03 o 
   0   4   0     1641.70     1477.59     60.00 o 
   1   4   0      161.76      138.78      7.55 o 
   2   4   0       83.28       93.03      6.87 o 
   3   4   0      126.93      124.48      7.14 o 
   4   4   0      281.56      337.18     11.81 o 
   5   4   0      274.57      272.11     11.12 o 
   6   4   0      671.48      703.02     28.24 o 
   7   4   0     1092.01     1056.37     36.30 o 
   8   4   0      387.75      355.12     22.21 o 
   9   4   0      247.08      221.36     25.36 o 
  10   4   0      390.15      412.93     31.73 o 
   1   5   0     1082.67     1010.40     26.21 o 
   2   5   0      769.44      752.18     21.96 o 
   3   5   0     1428.98     1412.77     30.88 o 
   4   5   0      225.81      252.30     10.46 o 
   5   5   0      183.14      172.67     12.96 o 
   6   5   0      418.14      398.76     19.91 o 
   7   5   0        3.04       -5.19     13.42 o 
   8   5   0       87.56       95.07     19.40 o 
   9   5   0      300.08      327.96     33.53 o 
  10   5   0       64.20       45.10     19.89 o 
   0   6   0     2379.08     2101.42     58.83 o 
   1   6   0      398.93      367.89     14.25 o 
   2   6   0      157.44      161.93     10.40 o 
   3   6   0      929.58      921.64     23.37 o 
   4   6   0      622.63      605.30     22.77 o 
   5   6   0       60.10       66.64     13.48 o 
   6   6   0      765.70      770.19     57.32 o 
   7   6   0      131.74      131.07     21.02 o 
   8   6   0      125.11      110.09     21.23 o 
   9   6   0      183.77      230.07     28.28 o 
   1   7   0       86.03       80.11      8.21 o 
   2   7   0       54.61       45.77     17.57 o 
   3   7   0      658.46      648.41     53.36 o 
   4   7   0      157.80      146.89     17.81 o 
   5   7   0       74.04       84.05     16.48 o 
   6   7   0      203.68      216.55     23.85 o 
   7   7   0      211.96      193.89     24.50 o 
   8   7   0       18.50        2.98     15.63 o 
   0   8   0       42.21       48.12     15.37 o 
   1   8   0      358.23      337.11     17.43 o 
   2   8   0     1195.23     1140.23     45.28 o 
   3   8   0      100.47       88.82     16.22 o 
   4   8   0      311.28      304.60     23.39 o 
   5   8   0      636.20      652.49     35.05 o 
   6   8   0      597.97      629.19     36.76 o 
   7   8   0        5.47       -4.40     14.89 o 
   1   9   0      327.73      354.85     24.60 o 
   2   9   0      635.81      692.24     36.44 o 
   3   9   0      566.88      553.84     48.35 o 
   4   9   0      357.45      355.78     40.45 o 
   5   9   0      106.12      110.75     37.61 o 
   6   9   0       61.84       71.80     19.11 o 
   0  10   0      430.21      453.50     46.07 o 
   1  10   0       53.87       73.02     27.29 o 
   2  10   0        0.52       -4.55     21.25 o 
   3  10   0       11.07      -13.44     19.45 o 
   4  10   0        1.10      -22.88     19.54 o 
 -11   1   1      436.95      473.99     33.73 o 
 -10   1   1     1066.39     1169.85     52.34 o 
  -9   1   1     1148.08     1220.64     51.91 o 
  -8   1   1       30.97       23.05     10.23 o 
  -7   1   1     1723.18     1816.73     51.09 o 
  -6   1   1     1282.73     1220.87     36.17 o 
  -5   1   1     5029.03     5042.47    102.72 o 
  -4   1   1     1585.16     1716.01     35.93 o 
  -3   1   1     3564.14     3625.42     67.08 o 
  -2   1   1        6.02        6.97      2.77 o 
  -1   1   1     7567.16     7982.87    177.16 o 
   0   1   1    12544.68    13040.18    388.17 o 
   1   1   1     6326.14     6720.59    299.75 o 
   2   1   1     7898.54     8126.24    125.11 o 
   3   1   1     1002.35     1074.94     30.88 o 
   4   1   1     6270.45     6482.88    103.47 o 
   5   1   1      882.62      817.83     28.89 o 
   6   1   1     1734.34     1709.60     45.14 o 
   7   1   1     3659.21     3783.55     76.22 o 
   8   1   1      619.46      663.92     22.81 o 
   9   1   1      388.03      383.31     18.42 o 
  10   1   1     1266.40     1290.63     61.56 o 
  11   1   1      342.76      352.68     31.86 o 
 -11   2   1       18.98        7.40     29.41 o 
 -10   2   1      234.92      250.42     21.39 o 
  -9   2   1       13.48        9.86     12.63 o 
  -8   2   1     2025.42     2082.29     93.60 o 
  -7   2   1      149.10      122.66     10.71 o 
  -6   2   1     3112.73     3021.70     63.85 o 
  -5   2   1      580.74      576.34     17.98 o 
  -4   2   1     3557.12     3798.08     80.78 o 
  -3   2   1     7329.59     7756.33    137.04 o 
  -2   2   1    10413.25    10858.92    188.53 o 
  -1   2   1     1619.58     1863.25     34.46 o 
   0   2   1    11047.31    11370.93    221.58 o 
   1   2   1     1079.38     1158.38     25.39 o 
   2   2   1     2776.55     3248.22     67.46 o 
   3   2   1     4640.40     5029.08     90.26 o 
   4   2   1    14621.79    15354.61    267.53 o 
   5   2   1      983.47      932.59     23.39 o 
   6   2   1      151.71      154.66     10.66 o 
   7   2   1     2146.17     2030.00     50.53 o 
   8   2   1       72.14       51.62      9.57 o 
   9   2   1      505.50      530.10     26.35 o 
  10   2   1      234.29      256.69     22.05 o 
  11   2   1      100.55      111.61     18.21 o 
 -11   3   1       26.06       17.81     15.01 o 
 -10   3   1      105.70      102.52     17.74 o 
  -9   3   1      290.87      256.20     28.68 o 
  -8   3   1        0.40        3.08     10.75 o 
  -7   3   1      153.59      136.66     14.60 o 
  -6   3   1       11.34       13.74      5.73 o 
  -5   3   1      209.73      206.48      9.81 o 
  -4   3   1     2353.39     2612.12     50.88 o 
  -3   3   1        7.77       14.05      3.25 o 
  -2   3   1       20.89       14.49      2.92 o 
  -1   3   1        7.93        9.64      3.78 o 
   0   3   1     1334.23     1328.10     29.83 o 
   1   3   1        0.02       -3.90      2.60 o 
   2   3   1      154.70      160.74      6.58 o 
   3   3   1      458.59      531.10     13.90 o 
   4   3   1      134.51      133.67      8.55 o 
   5   3   1     1526.39     1557.70     34.25 o 
   6   3   1      429.77      436.61     15.99 o 
   7   3   1       16.19       17.31      7.45 o 
   8   3   1      283.66      262.95     19.49 o 
   9   3   1      256.07      260.02     22.47 o 
  10   3   1       15.70        8.71     13.52 o 
  11   3   1        8.34       -7.36     15.16 o 
 -10   4   1       58.75       44.14     20.44 o 
  -9   4   1        1.41      -14.07     11.13 o 
  -8   4   1      894.39      919.16     35.65 o 
  -7   4   1      294.55      313.94     19.25 o 
  -6   4   1     2589.80     2623.62     67.20 o 
  -5   4   1       47.73       47.94      8.51 o 
  -4   4   1     1031.39     1074.00     29.16 o 
  -3   4   1      552.29      457.02     12.97 o 
  -2   4   1     5725.21     5499.68     99.09 o 
  -1   4   1      781.77      727.97     17.21 o 
   0   4   1     1342.80     1353.55     31.65 o 
   1   4   1     6169.00     6326.20    127.21 o 
   2   4   1     2877.47     2911.13     55.00 o 
   3   4   1     5422.86     5643.57    102.26 o 
   4   4   1     4602.34     4705.02    101.45 o 
   5   4   1        9.08        6.79      4.81 o 
   6   4   1        2.05       -3.90      5.41 o 
   7   4   1     2926.53     3018.28     97.78 o 
   8   4   1      482.99      486.85     25.42 o 
   9   4   1      757.29      724.58     40.25 o 
  10   4   1      218.18      294.68     47.91 o 
 -10   5   1      270.39      351.14     33.56 o 
  -9   5   1       89.02       86.07     20.27 o 
  -8   5   1      432.25      379.29     23.52 o 
  -7   5   1       21.15        8.45      9.60 o 
  -6   5   1      108.23      119.52     13.94 o 
  -5   5   1     1974.13     2003.71     91.14 o 
  -4   5   1      105.83      100.34     10.01 o 
  -3   5   1     2490.14     2481.76     49.19 o 
  -2   5   1      918.37      948.73     22.31 o 
  -1   5   1      262.34      241.23      9.54 o 
   0   5   1     4291.96     4159.56     87.06 o 
   1   5   1     8208.34     8228.47    165.05 o 
   2   5   1       56.90       63.87      6.29 o 
   3   5   1       60.60       61.84      6.39 o 
   4   5   1      916.36      861.39     21.83 o 
   5   5   1        3.27       -5.91      6.18 o 
   6   5   1      844.54      861.22     65.90 o 
   7   5   1      424.56      431.18     28.38 o 
   8   5   1      256.53      251.18     26.02 o 
   9   5   1      147.69      116.75     29.11 o 
  10   5   1      221.62      226.65     29.38 o 
  -9   6   1        0.01       -8.39     15.73 o 
  -8   6   1      312.47      319.70     27.64 o 
  -7   6   1      193.04      177.48     22.62 o 
  -6   6   1       28.57       20.19     12.71 o 
  -5   6   1      502.46      471.52     21.13 o 
  -4   6   1       17.84        6.14      6.76 o 
  -3   6   1      739.84      695.80     36.24 o 
  -2   6   1       13.82       11.83      4.87 o 
  -1   6   1     1416.84     1375.69     27.33 o 
   0   6   1      278.55      244.16     11.90 o 
   1   6   1       10.95       12.08      5.69 o 
   2   6   1        1.01        0.57      4.95 o 
   3   6   1        0.34       -0.22      5.92 o 
   4   6   1       41.54       30.28     10.57 o 
   5   6   1        9.75        0.44     12.47 o 
   6   6   1      615.15      602.11     32.96 o 
   7   6   1      137.13      136.40     21.57 o 
   8   6   1      252.96      245.03     27.33 o 
   9   6   1      119.05      140.05     25.08 o 
  -8   7   1      395.37      344.90     29.31 o 
  -7   7   1      112.67      114.21     20.56 o 
  -6   7   1      462.02      470.62     49.90 o 
  -5   7   1     1630.69     1668.71     64.78 o 
  -4   7   1      706.98      744.55     73.04 o 
  -3   7   1      248.50      214.09     13.83 o 
  -2   7   1      159.52      151.07     12.40 o 
  -1   7   1      380.59      366.48     13.93 o 
   0   7   1      612.13      577.23     17.05 o 
   1   7   1     2077.84     2114.30    107.53 o 
   2   7   1      378.79      364.74     17.53 o 
   3   7   1      293.97      263.77     20.29 o 
   4   7   1      136.95      162.42     18.98 o 
   5   7   1      593.34      650.71     33.89 o 
   6   7   1     1258.90     1340.52     54.69 o 
   7   7   1      265.98      328.73     28.59 o 
   8   7   1       22.25       12.86     16.81 o 
  -7   8   1      336.31      323.27     28.08 o 
  -6   8   1      201.91      215.58     24.57 o 
  -5   8   1        1.54       -3.40     12.20 o 
  -4   8   1      190.33      200.23     20.94 o 
  -3   8   1     1104.61     1075.65     94.19 o 
  -2   8   1     1858.59     1992.15     89.92 o 
  -1   8   1        2.31      -11.38      9.84 o 
   0   8   1        0.69       -9.88      6.59 o 
   1   8   1      157.36      148.51     15.57 o 
   2   8   1      162.62      185.09     30.11 o 
   3   8   1      717.26      743.04     37.97 o 
   4   8   1      861.02      868.29     40.87 o 
   5   8   1       97.16      123.59     20.70 o 
   6   8   1        1.79       -3.31     18.08 o 
   7   8   1      415.01      425.99     32.11 o 
  -6   9   1       44.74       15.84     15.88 o 
  -5   9   1      101.45      121.10     30.44 o 
  -4   9   1      211.26      240.76     38.03 o 
  -3   9   1        6.12       -3.19     15.03 o 
  -2   9   1       28.03        3.44     16.45 o 
  -1   9   1        8.84      -14.87     11.41 o 
   0   9   1        0.93      -18.75     16.62 o 
   1   9   1       36.14       21.90     19.13 o 
   2   9   1       54.51       43.87     25.01 o 
   3   9   1      113.89      132.82     20.75 o 
   4   9   1        3.24       -3.63     13.30 o 
   5   9   1      164.33      192.23     24.88 o 
   6   9   1       65.78       72.61     23.15 o 
  -4  10   1        5.06      -16.03     18.25 o 
  -3  10   1      136.10      168.88     25.83 o 
  -2  10   1     1754.06     1902.14     69.75 o 
  -1  10   1     1267.45     1281.20     80.04 o 
   0  10   1      324.51      327.32     44.86 o 
   1  10   1      408.04      415.84     39.51 o 
   2  10   1      646.70      704.77     58.25 o 
   3  10   1      202.52      263.45     40.42 o 
   4  10   1       50.73       53.43     27.36 o 
 -11   0   2        6.04       -0.68     21.59 o 
 -10   0   2     1966.90     2211.28    111.92 o 
  -9   0   2      583.62      582.19     48.73 o 
  -8   0   2     3215.57     3384.55    146.83 o 
  -7   0   2      467.22      434.04     37.19 o 
  -6   0   2     3538.24     3411.46    140.64 o 
  -5   0   2     7533.08     7420.40    274.30 o 
  -4   0   2    10791.73    10811.40    385.95 o 
  -3   0   2       76.88      102.47     11.84 o 
  -2   0   2    23794.67    24480.82    845.57 o 
  -1   0   2    14620.04    14967.76    352.04 o 
   0   0   2     5416.36     5651.36    147.59 o 
   1   0   2    39018.69    35601.81   1049.64 o 
   2   0   2      306.34      297.06      9.13 o 
   3   0   2     6710.96     7205.93    169.28 o 
   4   0   2       45.10       52.57      6.28 o 
   5   0   2     3215.66     3090.03     70.42 o 
   6   0   2       19.56        6.79      6.43 o 
   7   0   2     5828.19     6293.32    161.03 o 
   8   0   2      718.35      676.31     33.40 o 
   9   0   2       21.43      -11.70     12.20 o 
  10   0   2      108.14      138.02     31.35 o 
  11   0   2      616.38      714.15     56.39 o 
 -11   1   2       70.25       38.70     18.33 o 
 -10   1   2       47.20       53.12     17.94 o 
  -9   1   2      692.17      718.71     54.10 o 
  -8   1   2      172.03      198.80     17.85 o 
  -7   1   2      553.34      597.62     53.24 o 
  -6   1   2      807.01      839.76     29.12 o 
  -5   1   2     2205.91     2177.52     55.32 o 
  -4   1   2     1368.62     1439.86     38.17 o 
  -3   1   2     2766.12     2701.78    123.32 o 
  -2   1   2     3865.90     4017.18     92.03 o 
  -1   1   2    12584.33    13013.75    266.72 o 
   0   1   2     4287.81     4324.23     75.98 o 
   1   1   2      176.78      176.92      6.98 o 
   2   1   2     2900.19     2977.36     50.15 o 
   3   1   2      135.34      108.45      5.29 o 
   4   1   2     2904.24     2884.45     49.56 o 
   5   1   2      562.08      507.96     14.54 o 
   6   1   2       34.30       17.66      5.82 o 
   7   1   2      135.95      144.36     10.85 o 
   8   1   2      360.35      345.64     16.36 o 
   9   1   2        1.56       -6.90      7.61 o 
  10   1   2       67.84       81.84     15.61 o 
  11   1   2        3.05        1.38     16.47 o 
 -11   2   2        3.48       10.94     16.24 o 
 -10   2   2      710.56      767.51     33.50 o 
  -9   2   2      165.85      194.76     25.75 o 
  -8   2   2      668.04      639.69     46.83 o 
  -7   2   2       19.54       17.78      9.44 o 
  -6   2   2      816.36      853.24     29.64 o 
  -5   2   2     2752.56     2766.58     79.47 o 
  -4   2   2     3419.71     3380.27     69.12 o 
  -3   2   2       28.03       43.77      4.08 o 
  -2   2   2     2572.15     2569.96     92.46 o 
  -1   2   2    23639.60    23836.59    485.54 o 
   0   2   2     6825.15     7018.38    139.55 o 
   1   2   2     1106.49     1050.56     29.71 o 
   2   2   2       30.00       19.47      2.54 o 
   3   2   2       90.23       87.06      6.34 o 
   4   2   2      280.65      268.72      9.49 o 
   5   2   2     2465.26     2615.60     68.88 o 
   6   2   2      241.99      235.73     11.93 o 
   7   2   2     3045.29     2946.50     74.75 o 
   8   2   2       10.48       15.41     12.82 o 
   9   2   2       25.95       28.06     10.52 o 
  10   2   2       32.54       36.72     14.58 o 
  11   2   2      245.31      223.89     28.45 o 
 -11   3   2      369.79      408.10     28.05 o 
 -10   3   2       87.16       78.14     26.29 o 
  -9   3   2      187.78      184.70     20.13 o 
  -8   3   2      222.98      250.15     19.81 o 
  -7   3   2     2529.52     2540.14    126.37 o 
  -6   3   2     1577.71     1611.98     53.12 o 
  -5   3   2     3308.70     3129.78     61.57 o 
  -4   3   2      476.00      494.85     13.93 o 
  -3   3   2     2082.34     2065.26     40.12 o 
  -2   3   2     7262.89     7302.31    129.22 o 
  -1   3   2     7486.13     7457.34    156.05 o 
   0   3   2       48.11       59.94      5.07 o 
   1   3   2     1088.13     1113.21     26.12 o 
   2   3   2      820.02      782.62     19.60 o 
   3   3   2     1151.43     1169.25     25.11 o 
   4   3   2     8940.34     9025.50    159.90 o 
   5   3   2     1555.38     1491.33     33.07 o 
   6   3   2      461.39      451.43     16.29 o 
   7   3   2       13.29        9.31      7.61 o 
   8   3   2     1221.45     1182.96     41.31 o 
   9   3   2      537.88      532.83     27.34 o 
  10   3   2      864.79      919.11     46.03 o 
  11   3   2        8.90        2.52     17.43 o 
 -11   4   2        5.27       -4.41     17.39 o 
 -10   4   2        4.18       -3.28     13.11 o 
  -9   4   2      249.11      210.83     55.77 o 
  -8   4   2     1458.82     1353.08     73.14 o 
  -7   4   2      227.71      210.96     17.54 o 
  -6   4   2     1139.12     1117.14     36.17 o 
  -5   4   2      132.17      139.09     12.74 o 
  -4   4   2        8.33        5.46      4.10 o 
  -3   4   2      227.40      222.98      8.24 o 
  -2   4   2      870.77      854.10     19.70 o 
  -1   4   2      851.00      857.68     20.32 o 
   0   4   2      380.02      416.33     13.47 o 
   1   4   2     5695.75     5854.91    118.32 o 
   2   4   2     2378.27     2415.79     52.38 o 
   3   4   2        7.31        8.00      4.01 o 
   4   4   2       19.03       19.15      4.84 o 
   5   4   2       20.99       26.09      5.83 o 
   6   4   2       25.29       13.66      6.46 o 
   7   4   2      599.99      573.87     25.38 o 
   8   4   2      505.61      491.96     30.85 o 
   9   4   2       96.14       69.27     18.58 o 
  10   4   2      106.11      115.31     33.23 o 
 -10   5   2      152.83      195.27     27.84 o 
  -9   5   2        6.97      -19.86     13.24 o 
  -8   5   2       24.53       49.93     13.36 o 
  -7   5   2      429.33      430.79     22.89 o 
  -6   5   2      307.33      307.33     18.20 o 
  -5   5   2      230.67      214.13     15.00 o 
  -4   5   2        0.79        2.33      5.87 o 
  -3   5   2       48.49       48.93      5.53 o 
  -2   5   2      150.16      130.33      7.43 o 
  -1   5   2      739.04      631.67     14.73 o 
   0   5   2      832.95      713.98     20.66 o 
   1   5   2     1647.25     1640.32     47.61 o 
   2   5   2      902.86      841.84     23.34 o 
   3   5   2     3589.36     3682.68     70.22 o 
   4   5   2     1274.49     1238.56     29.85 o 
   5   5   2       46.55       54.15      8.88 o 
   6   5   2       46.60       39.36     12.68 o 
   7   5   2        1.25       17.74     13.56 o 
   8   5   2      126.82      168.20     23.15 o 
   9   5   2      154.26      124.73     23.16 o 
  10   5   2      496.80      502.17     37.54 o 
  -9   6   2      245.04      304.34     31.31 o 
  -8   6   2      672.17      654.79     37.98 o 
  -7   6   2       60.94       41.20     16.81 o 
  -6   6   2       35.59       28.80     10.25 o 
  -5   6   2      436.43      426.48     29.10 o 
  -4   6   2     1081.22     1086.77     36.82 o 
  -3   6   2      810.63      802.20     26.77 o 
  -2   6   2     1383.60     1330.14     30.17 o 
  -1   6   2       65.67       65.59      6.04 o 
   0   6   2      362.44      315.64     13.65 o 
   1   6   2     6544.30     6525.05    199.46 o 
   2   6   2     3898.44     4050.93    214.17 o 
   3   6   2     1330.37     1330.55     36.43 o 
   4   6   2       15.78       17.98      8.96 o 
   5   6   2     1333.39     1443.45     53.87 o 
   6   6   2      682.74      692.97     79.28 o 
   7   6   2     1841.65     1936.38     71.07 o 
   8   6   2      699.13      721.93     40.56 o 
   9   6   2      203.91      227.10     30.06 o 
  -8   7   2        0.34        4.17     15.30 o 
  -7   7   2       27.69       15.46     15.22 o 
  -6   7   2       48.14       12.82     15.81 o 
  -5   7   2      283.94      291.28     23.47 o 
  -4   7   2      104.84      112.86     12.85 o 
  -3   7   2       76.64       72.90     10.64 o 
  -2   7   2      512.80      473.32     17.13 o 
  -1   7   2       26.91       30.09      8.55 o 
   0   7   2      183.97      167.35     13.24 o 
   1   7   2      141.55      126.78     21.14 o 
   2   7   2        0.04        3.19      6.74 o 
   3   7   2       48.07       25.73     17.80 o 
   4   7   2      867.45      926.40     40.92 o 
   5   7   2      662.70      669.40     34.97 o 
   6   7   2        2.71        4.58     13.97 o 
   7   7   2      196.37      213.38     25.69 o 
   8   7   2      122.44      133.83     22.84 o 
  -7   8   2       10.76        9.50     14.94 o 
  -6   8   2      224.36      217.36     24.93 o 
  -5   8   2      173.66      163.26     21.42 o 
  -4   8   2     1324.96     1335.87    113.96 o 
  -3   8   2     1073.00     1208.51     71.86 o 
  -2   8   2       81.37       68.42     15.40 o 
  -1   8   2      197.30      192.75     15.52 o 
   0   8   2       83.98       80.21     14.51 o 
   1   8   2      132.27      116.57     16.77 o 
   2   8   2       88.50       72.09     15.08 o 
   3   8   2      464.51      483.90     57.27 o 
   4   8   2       96.17       95.92     18.39 o 
   5   8   2      219.10      269.99     27.73 o 
   6   8   2      217.99      271.93     28.47 o 
   7   8   2      105.52      131.75     22.95 o 
  -6   9   2      268.20      330.81     42.43 o 
  -5   9   2      260.96      307.62     42.43 o 
  -4   9   2        1.63      -18.87     19.73 o 
  -3   9   2      787.20      906.86     43.57 o 
  -2   9   2     1258.24     1285.27     51.14 o 
  -1   9   2      763.57      820.84     37.79 o 
   0   9   2      513.94      521.94     28.57 o 
   1   9   2       60.47       43.45     20.53 o 
   2   9   2      238.95      247.36     23.13 o 
   3   9   2      446.91      550.26     61.12 o 
   4   9   2      640.28      702.77     39.76 o 
   5   9   2      434.21      483.46     36.07 o 
   6   9   2       27.96       23.83     18.64 o 
  -4  10   2       26.99       33.90     20.87 o 
  -3  10   2       60.27       41.91     24.16 o 
  -2  10   2       23.92       34.33     17.12 o 
  -1  10   2       22.18       12.01     15.32 o 
   0  10   2       30.39       57.30     26.00 o 
   1  10   2      184.93      201.49     25.99 o 
   2  10   2       29.47       32.98     25.73 o 
   3  10   2       36.80       35.48     24.29 o 
 -11   1   3        2.78      -19.99     13.32 o 
 -10   1   3      310.64      272.71     29.39 o 
  -9   1   3     1308.59     1454.83     92.01 o 
  -8   1   3     1034.51     1037.74     91.76 o 
  -7   1   3     1360.24     1447.77    100.48 o 
  -6   1   3     1062.70      919.02     41.31 o 
  -5   1   3     3000.15     3343.33    151.21 o 
  -4   1   3     7781.30     8049.02    290.79 o 
  -3   1   3     1259.44     1181.75     31.08 o 
  -2   1   3     1375.27     1258.44     28.96 o 
  -1   1   3     1756.48     1770.43     31.72 o 
   0   1   3     1099.65     1194.19     22.37 o 
   1   1   3     3287.66     3451.06     68.11 o 
   2   1   3    35439.92    34189.73    516.07 o 
   3   1   3     3458.19     3551.05     58.03 o 
   4   1   3      703.54      757.62     17.66 o 
   5   1   3     3329.53     3549.75     60.99 o 
   6   1   3     1134.36     1159.53     30.98 o 
   7   1   3      184.87      159.20     10.78 o 
   8   1   3      399.15      411.65     16.19 o 
   9   1   3      139.77      161.36     14.19 o 
  10   1   3       24.26       33.73     12.47 o 
  11   1   3      531.26      533.77     37.86 o 
 -11   2   3      324.62      365.59     34.13 o 
 -10   2   3      167.15      169.87     44.71 o 
  -9   2   3      890.64      919.97     75.67 o 
  -8   2   3        6.35       12.75     10.45 o 
  -7   2   3      406.51      389.20     29.60 o 
  -6   2   3     1071.33     1025.57     52.82 o 
  -5   2   3     3132.32     3199.64    130.89 o 
  -4   2   3    10528.21    11329.80    239.07 o 
  -3   2   3      998.97      909.96     26.19 o 
  -2   2   3     7993.61     8292.97    264.43 o 
  -1   2   3    33172.96    32508.80    633.55 o 
   0   2   3     1738.44     2041.85     33.72 o 
   1   2   3      177.11      164.13      9.26 o 
   2   2   3     2882.55     3142.52    102.88 o 
   3   2   3      444.55      424.31     14.39 o 
   4   2   3     1568.40     1560.84     36.76 o 
   5   2   3    11896.05    12718.83    198.55 o 
   6   2   3      380.88      346.28     13.34 o 
   7   2   3      112.07       90.61     10.74 o 
   8   2   3     2387.52     2326.94     95.38 o 
   9   2   3      722.56      773.13     36.31 o 
  10   2   3      257.28      247.97     28.31 o 
  11   2   3      313.24      326.56     46.11 o 
 -11   3   3        3.53       13.43     15.04 o 
 -10   3   3      126.39      115.02     19.02 o 
  -9   3   3      206.19      194.59     25.60 o 
  -8   3   3      381.40      320.22     20.58 o 
  -7   3   3      104.58      114.93     13.95 o 
  -6   3   3       49.84       51.02      9.90 o 
  -5   3   3        0.22        0.84      6.28 o 
  -4   3   3        5.99       -8.35     10.25 o 
  -3   3   3       60.10       29.72      7.20 o 
  -2   3   3      494.59      540.35     20.75 o 
  -1   3   3    13307.56    14299.94    248.65 o 
   0   3   3     1505.78     1583.07     31.44 o 
   1   3   3      297.67      316.40     19.45 o 
   2   3   3        1.72        0.28      2.59 o 
   3   3   3      231.91      233.33      8.53 o 
   4   3   3     1285.90     1457.33     31.43 o 
   5   3   3        4.04        6.04      5.48 o 
   6   3   3       34.37       26.72      9.92 o 
   7   3   3      485.21      459.76     18.52 o 
   8   3   3      118.30      103.96     12.19 o 
   9   3   3      121.43      128.05     20.76 o 
  10   3   3       17.73        1.74     14.41 o 
 -10   4   3      614.79      628.01     59.48 o 
  -9   4   3      127.85      147.24     30.97 o 
  -8   4   3       20.42       18.99     11.63 o 
  -7   4   3      679.61      675.41     28.63 o 
  -6   4   3     1034.49     1078.08     49.48 o 
  -5   4   3     1467.74     1464.35     42.14 o 
  -4   4   3     1897.42     1966.39     51.08 o 
  -3   4   3     1245.65     1243.71     26.85 o 
  -2   4   3     1549.84     1638.79     33.55 o 
  -1   4   3    16328.94    16522.61    287.48 o 
   0   4   3     1955.14     1903.46     38.00 o 
   1   4   3      605.73      558.85     15.93 o 
   2   4   3      658.89      682.49     18.59 o 
   3   4   3     2155.66     2201.30     43.90 o 
   4   4   3      234.74      203.83      9.37 o 
   5   4   3     5462.81     5599.49    110.87 o 
   6   4   3      709.91      746.23     25.29 o 
   7   4   3      402.38      404.76     19.51 o 
   8   4   3      536.26      526.15     32.52 o 
   9   4   3      169.96      182.28     24.21 o 
  10   4   3      134.93      131.34     27.61 o 
 -10   5   3       21.39        7.57     17.11 o 
  -9   5   3      719.51      641.24     52.09 o 
  -8   5   3      571.43      574.08     43.51 o 
  -7   5   3      617.10      609.80     27.33 o 
  -6   5   3      575.18      565.97     24.59 o 
  -5   5   3     1189.77     1202.55     41.49 o 
  -4   5   3     1666.48     1682.09     46.09 o 
  -3   5   3       25.36       25.49      6.88 o 
  -2   5   3       11.34       21.94      4.21 o 
  -1   5   3     2808.76     2828.88     55.54 o 
   0   5   3     1251.84     1208.83     27.07 o 
   1   5   3     5111.94     5057.98    126.62 o 
   2   5   3     8870.59     8752.08    221.17 o 
   3   5   3      271.55      260.06     13.48 o 
   4   5   3        1.80       -1.35      5.96 o 
   5   5   3      322.82      325.38     16.12 o 
   6   5   3      318.61      340.88     23.75 o 
   7   5   3       90.22       83.58     17.24 o 
   8   5   3     1448.86     1490.75     60.20 o 
   9   5   3      352.54      335.54     29.22 o 
  10   5   3      211.51      224.38     29.21 o 
  -9   6   3      241.10      234.53     27.96 o 
  -8   6   3        5.25       -0.64     15.17 o 
  -7   6   3      800.23      758.83     31.72 o 
  -6   6   3      138.55      137.34     15.28 o 
  -5   6   3      355.59      324.64     18.57 o 
  -4   6   3      229.85      225.44     15.24 o 
  -3   6   3      543.98      526.20     21.38 o 
  -2   6   3     1023.30     1004.90     26.04 o 
  -1   6   3      120.16      118.71      8.86 o 
   0   6   3     1458.26     1480.21     39.39 o 
   1   6   3      685.02      638.88     26.87 o 
   2   6   3      184.14      196.04     15.40 o 
   3   6   3      467.34      459.34     19.19 o 
   4   6   3       54.98       45.43      9.15 o 
   5   6   3        4.75       -1.40     10.69 o 
   6   6   3       15.68       18.71     13.13 o 
   7   6   3        5.02        7.90     16.39 o 
   8   6   3        0.07       14.28     16.92 o 
   9   6   3       73.46       84.25     22.88 o 
  -8   7   3      465.73      490.05     34.26 o 
  -7   7   3      507.76      529.61     33.35 o 
  -6   7   3      188.03      186.43     22.39 o 
  -5   7   3      714.21      659.22     58.85 o 
  -4   7   3      797.50      825.54     32.38 o 
  -3   7   3     1373.01     1437.74     36.32 o 
  -2   7   3      759.67      732.72     26.58 o 
  -1   7   3      267.34      239.27     14.99 o 
   0   7   3      979.42      954.02     30.18 o 
   1   7   3      616.45      598.05     26.99 o 
   2   7   3     1401.57     1428.38    118.42 o 
   3   7   3     1051.15     1028.17     32.14 o 
   4   7   3      421.09      391.75     26.58 o 
   5   7   3       12.15        9.48     13.30 o 
   6   7   3      592.43      634.53     36.67 o 
   7   7   3      604.03      655.36     39.12 o 
   8   7   3      771.09      831.63     45.93 o 
  -7   8   3      205.33      190.51     25.01 o 
  -6   8   3      133.75      146.57     30.21 o 
  -5   8   3      182.88      209.79     34.76 o 
  -4   8   3       63.64      115.87     21.96 o 
  -3   8   3      839.02      878.85     40.55 o 
  -2   8   3      795.33      802.15     29.43 o 
  -1   8   3      877.37      829.32     29.26 o 
   0   8   3        4.95        7.23      7.99 o 
   1   8   3       24.59       15.68      8.09 o 
   2   8   3       16.22        3.58      8.95 o 
   3   8   3        3.88       -7.09     11.39 o 
   4   8   3      297.08      301.35     37.25 o 
   5   8   3     1150.45     1225.20     92.47 o 
   6   8   3       49.36       43.61     18.08 o 
   7   8   3        9.04        5.04     16.82 o 
  -6   9   3      350.65      345.54     42.81 o 
  -5   9   3       34.01       39.11     22.49 o 
  -4   9   3      180.86      195.72     27.51 o 
  -3   9   3      879.42      958.88     44.95 o 
  -2   9   3      203.03      220.28     23.22 o 
  -1   9   3        1.20      -16.31     10.87 o 
   0   9   3       99.60      110.74     24.14 o 
   1   9   3        1.29      -10.21     11.45 o 
   2   9   3       62.69       50.25     15.54 o 
   3   9   3       25.97       14.50     22.16 o 
   4   9   3      161.59      195.02     45.39 o 
   5   9   3      100.37       82.53     21.42 o 
  -4  10   3        9.02       11.77     18.18 o 
  -3  10   3      220.71      239.00     27.58 o 
  -2  10   3       43.00       33.85     16.75 o 
  -1  10   3      372.59      398.86     68.01 o 
   0  10   3      533.45      581.70     51.57 o 
   1  10   3      121.25      114.38     30.82 o 
   2  10   3       75.76       83.60     29.11 o 
   3  10   3      285.78      333.24     47.13 o 
 -11   0   4       94.36      102.50     29.79 o 
 -10   0   4        5.38      -25.39     16.93 o 
  -9   0   4     1628.21     1622.83     89.14 o 
  -8   0   4     2401.92     2464.52    115.98 o 
  -7   0   4     3393.74     3412.56    145.16 o 
  -6   0   4        5.80      -10.63      8.84 o 
  -4   0   4      994.06      910.27     45.16 o 
  -2   0   4     1890.43     2097.14     58.84 o 
  -1   0   4     4585.14     5012.38    121.07 o 
   0   0   4       77.77       84.70      8.65 o 
   1   0   4     3383.32     3326.60    120.87 o 
   2   0   4     1806.21     1659.04     36.70 o 
   3   0   4     6849.30     6587.62    134.86 o 
   4   0   4     3098.37     3619.15     78.20 o 
   5   0   4     1377.46     1271.84     33.82 o 
   6   0   4     1856.13     1758.98     46.79 o 
   7   0   4       38.85       30.30      8.53 o 
   8   0   4     1106.06     1090.93     43.23 o 
   9   0   4     1877.82     1937.35     66.07 o 
  10   0   4       41.27       62.24     22.94 o 
  11   0   4       90.98       65.08     26.64 o 
 -11   1   4      185.27      188.58     30.70 o 
 -10   1   4      105.46       80.82     20.72 o 
  -9   1   4      162.96      165.72     35.31 o 
  -8   1   4      110.09       92.01     17.65 o 
  -7   1   4        0.97       -3.90      9.10 o 
  -6   1   4      536.22      505.10     29.94 o 
  -5   1   4     1591.00     1753.39     84.19 o 
  -4   1   4     4776.77     5215.29    202.23 o 
  -3   1   4      129.18      129.31      5.90 o 
  -2   1   4     4278.47     4489.08     71.08 o 
  -1   1   4       53.88       61.17      3.42 o 
   0   1   4       10.25       16.22      2.39 o 
   1   1   4     2177.66     2396.95     42.95 o 
   2   1   4      872.22      944.14     22.53 o 
   3   1   4       81.21       88.95      5.19 o 
   4   1   4     2203.16     2504.07     43.73 o 
   5   1   4        9.67       -5.99      3.99 o 
   6   1   4     1994.26     1923.14     37.93 o 
   7   1   4        9.44        9.25      6.00 o 
   8   1   4      118.03       92.99     10.23 o 
   9   1   4      518.09      513.04     23.60 o 
  10   1   4        8.18        5.22     11.04 o 
  11   1   4       87.10       80.18     21.65 o 
 -11   2   4       65.71       76.20     21.45 o 
 -10   2   4       31.11        4.25     16.47 o 
  -9   2   4       56.72       85.37     20.54 o 
  -8   2   4      128.45      143.90     20.44 o 
  -7   2   4      269.08      252.48     18.18 o 
  -6   2   4       50.51       61.70      9.74 o 
  -5   2   4     2471.07     2515.07     63.08 o 
  -4   2   4      284.29      376.85     16.44 o 
  -3   2   4      334.13      234.92     11.73 o 
  -2   2   4       37.58       47.91      4.74 o 
  -1   2   4      963.89      955.03     35.58 o 
   0   2   4      266.59      276.83     11.10 o 
   1   2   4      358.71      333.66      9.45 o 
   2   2   4      358.09      304.52     11.90 o 
   3   2   4     6604.29     6949.54    110.06 o 
   4   2   4      186.61      178.96      8.28 o 
   5   2   4      378.69      401.14     13.39 o 
   6   2   4     2391.67     2510.21     47.40 o 
   7   2   4       44.29       23.35      8.38 o 
   8   2   4        3.19      -10.53      7.02 o 
   9   2   4      225.25      268.13     19.76 o 
  10   2   4        5.84       -1.90     20.99 o 
  11   2   4        1.76      -32.56     21.71 o 
 -11   3   4      888.43      961.05     51.88 o 
 -10   3   4      145.47      182.86     41.44 o 
  -9   3   4       69.58       52.28     14.85 o 
  -8   3   4      653.11      720.97     56.17 o 
  -7   3   4      271.21      256.18     17.70 o 
  -6   3   4     2108.00     2050.72     89.38 o 
  -5   3   4      872.34      809.01     32.00 o 
  -4   3   4     3012.35     2950.51     70.89 o 
  -3   3   4     1381.98     1459.14     38.67 o 
  -2   3   4     6345.62     6225.05    175.48 o 
  -1   3   4     7575.09     7586.72    134.76 o 
   0   3   4    13649.91    13777.89    239.59 o 
   1   3   4      827.50      841.97     19.46 o 
   2   3   4     1303.66     1347.56     33.48 o 
   3   3   4      413.55      384.63     15.01 o 
   4   3   4      975.86      969.95     21.46 o 
   5   3   4     5558.13     5913.76     97.71 o 
   6   3   4     6643.86     7074.82    136.61 o 
   7   3   4       40.40       32.78     10.35 o 
   8   3   4       73.78       39.45     11.87 o 
   9   3   4     1240.97     1198.70     52.53 o 
  10   3   4      125.13      187.59     36.66 o 
 -10   4   4       22.17        4.47     13.48 o 
  -9   4   4      534.16      472.96     33.19 o 
  -8   4   4      428.03      422.11     42.82 o 
  -7   4   4      439.04      413.38     22.24 o 
  -6   4   4       52.88       59.77     10.69 o 
  -5   4   4      829.10      834.66     29.41 o 
  -4   4   4       35.15       17.72      6.96 o 
  -3   4   4        2.32        7.09      5.51 o 
  -2   4   4      501.34      495.16     12.40 o 
  -1   4   4     8475.66     8587.81    238.15 o 
   0   4   4        4.74       -3.04      3.62 o 
   1   4   4     1327.20     1358.02     34.10 o 
   2   4   4     4915.26     5036.91    127.45 o 
   3   4   4     2879.73     2821.99     54.69 o 
   4   4   4      128.14      131.03      8.73 o 
   5   4   4      339.92      349.41     16.37 o 
   6   4   4       35.54       35.71      9.43 o 
   7   4   4       57.94       51.73     11.34 o 
   8   4   4      742.15      705.87     37.63 o 
   9   4   4      138.98      156.47     23.36 o 
  10   4   4        3.46      -10.54     15.24 o 
 -10   5   4      238.52      287.83     48.10 o 
  -9   5   4      190.57      203.96     28.94 o 
  -8   5   4        8.24       -5.61     10.80 o 
  -7   5   4      174.82      165.72     17.19 o 
  -6   5   4     1228.66     1225.82     40.12 o 
  -5   5   4      955.70     1022.34     33.96 o 
  -4   5   4      209.75      219.30     14.71 o 
  -3   5   4       44.42       47.41      8.41 o 
  -2   5   4      886.88      843.36     18.92 o 
  -1   5   4     1569.65     1515.33     33.64 o 
   0   5   4     3885.54     3913.29     73.94 o 
   1   5   4     2003.47     2069.86     49.88 o 
   2   5   4      349.50      325.02     26.81 o 
   3   5   4      538.77      503.45     19.32 o 
   4   5   4     1336.68     1262.19     42.40 o 
   5   5   4      586.54      554.89     21.21 o 
   6   5   4      676.70      722.53     25.93 o 
   7   5   4      252.83      237.95     23.36 o 
   8   5   4      108.90      134.06     21.08 o 
   9   5   4      213.66      227.04     27.79 o 
  -9   6   4      616.37      590.80     46.26 o 
  -8   6   4      582.90      645.43     35.88 o 
  -7   6   4      934.76      975.76     48.06 o 
  -6   6   4      179.88      192.37     17.82 o 
  -5   6   4      180.57      187.69     16.39 o 
  -4   6   4     1579.26     1590.08     45.92 o 
  -3   6   4     5271.36     5290.04    125.66 o 
  -2   6   4      934.55      927.11     25.32 o 
  -1   6   4     1688.18     1648.40     43.62 o 
   0   6   4      349.93      329.41     15.64 o 
   1   6   4     1371.94     1383.50     37.70 o 
   2   6   4     4528.87     4460.61    117.57 o 
   3   6   4     4812.42     4688.28    104.29 o 
   4   6   4      190.69      186.74     16.94 o 
   5   6   4       43.50       42.23     10.07 o 
   6   6   4      579.03      586.42     33.42 o 
   7   6   4      248.11      296.26     29.17 o 
   8   6   4     1063.18     1097.57     51.64 o 
   9   6   4      314.24      375.81     34.14 o 
  -8   7   4       56.40       74.38     19.40 o 
  -7   7   4        4.59       -5.31     12.91 o 
  -6   7   4       62.16       41.61     12.23 o 
  -5   7   4      164.03      158.31     16.38 o 
  -4   7   4      262.84      250.24     15.83 o 
  -3   7   4      128.10      122.92     14.18 o 
  -2   7   4     1382.11     1378.36     40.42 o 
  -1   7   4     1524.18     1438.63     40.85 o 
   0   7   4      299.02      264.42     15.71 o 
   1   7   4      161.12      153.41     13.14 o 
   2   7   4       86.67       89.17     14.04 o 
   3   7   4      139.33      145.94     13.71 o 
   4   7   4        2.62        1.71     18.71 o 
   5   7   4      721.33      811.97     63.13 o 
   6   7   4      579.12      597.24     35.87 o 
   7   7   4       34.28       38.98     18.03 o 
   8   7   4        7.47      -13.53     15.95 o 
  -7   8   4       80.34       92.06     20.71 o 
  -6   8   4      300.65      297.49     37.31 o 
  -5   8   4      348.66      384.00     67.93 o 
  -4   8   4      522.35      582.99     34.45 o 
  -3   8   4     3209.61     3448.56     85.14 o 
  -2   8   4      622.26      612.97     26.03 o 
  -1   8   4       12.16        1.86      8.98 o 
   0   8   4      189.85      204.83     15.97 o 
   1   8   4       24.90       21.02      9.70 o 
   2   8   4      336.87      274.36     20.39 o 
   3   8   4      625.12      546.87     31.71 o 
   4   8   4      267.79      298.79     74.04 o 
   5   8   4       31.98       65.63     20.08 o 
   6   8   4      399.56      477.71     34.54 o 
   7   8   4      440.24      507.33     36.27 o 
  -6   9   4      367.47      571.32    226.33 o 
  -5   9   4      643.67      816.01    175.63 o 
  -4   9   4      153.64      177.42     26.31 o 
  -3   9   4        0.00       -6.37     13.34 o 
  -2   9   4       31.29       33.52     14.48 o 
  -1   9   4      342.07      342.23     21.32 o 
   0   9   4      840.11      878.78     45.11 o 
   1   9   4      252.27      258.29     28.33 o 
   2   9   4       36.43       13.77     20.04 o 
   3   9   4      211.64      176.28     23.24 o 
   4   9   4      683.73      900.03    183.79 o 
   5   9   4      217.70      260.39     44.71 o 
  -3  10   4        2.33      -18.09     15.05 o 
  -2  10   4        0.24      -17.39     11.60 o 
  -1  10   4       41.23       20.57     14.44 o 
   2  10   4      164.32      121.29     32.75 o 
   3  10   4       38.88       26.53     23.16 o 
 -11   1   5       11.99       14.14     16.49 o 
 -10   1   5       52.82       37.54     24.99 o 
  -9   1   5       23.33        3.32     31.88 o 
  -8   1   5     1955.17     1961.50     89.68 o 
  -7   1   5     1627.83     1583.82     80.99 o 
  -6   1   5     1235.16     1129.87     43.13 o 
  -5   1   5      560.98      468.51     23.09 o 
  -4   1   5      881.61      777.27     29.23 o 
  -3   1   5     2231.80     2205.21     38.12 o 
  -2   1   5     2020.65     1889.05     35.25 o 
  -1   1   5      102.34      124.60      5.13 o 
   0   1   5     7190.20     7393.05    125.21 o 
   1   1   5     1486.87     1550.28     29.59 o 
   2   1   5     6967.15     6913.33    118.43 o 
   3   1   5     7993.49     7718.94    120.69 o 
   4   1   5       91.73       49.98      5.09 o 
   5   1   5      205.72      174.36      9.25 o 
   6   1   5        1.02       -6.97      5.10 o 
   7   1   5      320.40      296.74     13.09 o 
   8   1   5      105.02      108.14     12.81 o 
   9   1   5     1704.74     1725.82     50.90 o 
  10   1   5      139.40      151.50     15.99 o 
  11   1   5       10.83       -9.00     16.11 o 
 -11   2   5     1180.60     1277.62    185.48 o 
 -10   2   5      781.20      795.22    107.02 o 
  -9   2   5      671.19      620.53    125.80 o 
  -8   2   5      105.08       85.22     14.07 o 
  -7   2   5      164.40      145.61     17.40 o 
  -6   2   5       31.65       18.46     12.41 o 
  -5   2   5     5540.72     5824.58    272.95 o 
  -4   2   5     4044.63     4242.72     79.50 o 
  -3   2   5     7904.06     8263.56    148.19 o 
  -2   2   5     2737.50     2880.66     49.83 o 
  -1   2   5     2457.25     2284.46     45.46 o 
   0   2   5     8565.84     8646.29    146.94 o 
   1   2   5     1590.51     1436.20     25.50 o 
   2   2   5       32.40       31.93      3.85 o 
   3   2   5     3986.71     4177.45     88.75 o 
   4   2   5     2721.57     2837.63     49.75 o 
   5   2   5     2729.21     2913.81     80.05 o 
   6   2   5     5841.31     6362.80    114.51 o 
   7   2   5       14.21       12.01      7.34 o 
   8   2   5        5.84      -10.75      7.17 o 
   9   2   5       59.01       63.13     18.31 o 
  10   2   5      690.93      679.88     37.32 o 
 -11   3   5        0.10       -0.66     16.99 o 
 -10   3   5       41.52       29.27     19.49 o 
  -9   3   5        0.28        1.21     11.34 o 
  -8   3   5        2.88       -1.83      9.75 o 
  -7   3   5       82.62       67.80     11.96 o 
  -6   3   5       17.39       13.52      7.91 o 
  -5   3   5       33.13       19.00      7.26 o 
  -4   3   5       14.68        5.70      5.54 o 
  -3   3   5      845.08      824.47     21.74 o 
  -2   3   5        7.64       15.69      6.45 o 
  -1   3   5       38.31       27.54      5.15 o 
   0   3   5      319.49      367.24      9.36 o 
   1   3   5        0.22       -2.80      4.72 o 
   2   3   5       29.98       23.47      7.47 o 
   3   3   5     1065.09     1109.17     22.67 o 
   4   3   5      406.76      423.12     12.94 o 
   5   3   5      495.50      489.12     15.25 o 
   6   3   5      577.04      661.04     25.61 o 
   7   3   5      785.79      771.92     24.79 o 
   8   3   5       25.31        1.91      9.81 o 
   9   3   5        0.02       -5.70     10.83 o 
  10   3   5        7.76        1.37     22.85 o 
 -10   4   5      110.73      119.15     36.94 o 
  -9   4   5      397.88      394.42     31.08 o 
  -8   4   5       18.55        3.36     10.37 o 
  -7   4   5      265.60      275.70     20.07 o 
  -6   4   5      461.99      449.18     22.01 o 
  -5   4   5     3394.47     3589.10    111.61 o 
  -4   4   5     1849.06     1868.58     60.51 o 
  -3   4   5     1958.17     1840.80     40.56 o 
  -2   4   5     5756.14     6052.58    111.33 o 
  -1   4   5     3823.62     3928.14     73.91 o 
   0   4   5     5661.09     5687.86    102.99 o 
   1   4   5     2987.24     2887.59     94.49 o 
   2   4   5       90.97       74.01      7.12 o 
   3   4   5      525.85      497.78     23.13 o 
   4   4   5     1310.03     1269.94     41.72 o 
   5   4   5      349.06      345.67     16.60 o 
   6   4   5     3240.99     3289.85     77.32 o 
   7   4   5      366.44      389.58     19.84 o 
   8   4   5       18.22       12.67     11.10 o 
   9   4   5       25.64       33.78     17.24 o 
  10   4   5      347.96      408.80     52.56 o 
 -10   5   5       41.76       10.13     14.52 o 
  -9   5   5       43.65       38.87     14.68 o 
  -8   5   5      860.57      950.03     66.17 o 
  -7   5   5     1109.69     1131.63     74.08 o 
  -6   5   5      948.87      998.28     36.32 o 
  -5   5   5      133.42      143.04     14.53 o 
  -4   5   5     3154.03     3295.70     80.36 o 
  -3   5   5     1747.01     1692.00     39.09 o 
  -2   5   5     4445.03     4561.82    107.15 o 
  -1   5   5      720.19      657.70     18.63 o 
   0   5   5     1128.89     1071.92     30.49 o 
   1   5   5      142.14      131.94     12.70 o 
   2   5   5     1843.34     1812.32     44.92 o 
   3   5   5     4227.61     4173.41    110.02 o 
   4   5   5     1346.35     1351.92     37.60 o 
   5   5   5        0.86       -7.21      7.04 o 
   6   5   5      255.43      256.15     17.34 o 
   7   5   5      303.73      275.56     25.04 o 
   8   5   5       94.64      108.43     19.59 o 
   9   5   5      451.10      484.25     34.17 o 
  -9   6   5       52.09       49.29     15.33 o 
  -8   6   5      234.05      300.39     23.47 o 
  -7   6   5        0.87        3.41     10.93 o 
  -6   6   5      414.87      406.17     27.48 o 
  -5   6   5       39.90       43.04     10.67 o 
  -4   6   5        2.69       -1.30      6.98 o 
  -3   6   5      153.54      158.40     12.47 o 
  -2   6   5       73.57       81.15     12.02 o 
  -1   6   5       72.23       69.18     10.13 o 
   0   6   5       79.73       78.71     10.20 o 
   1   6   5      325.78      295.35     20.23 o 
   2   6   5      151.69      165.20     15.98 o 
   3   6   5        2.97       -1.80      7.77 o 
   4   6   5      125.95      136.34     14.93 o 
   5   6   5      218.54      211.61     22.28 o 
   6   6   5       90.99       55.84     17.35 o 
   7   6   5        8.68        0.86     15.47 o 
   8   6   5       27.98       10.41     16.81 o 
  -8   7   5      527.38      562.70     43.64 o 
  -7   7   5      430.26      413.63     24.97 o 
  -6   7   5      110.58      118.96     15.56 o 
  -5   7   5       32.14       21.23     10.18 o 
  -4   7   5      528.92      530.52     24.85 o 
  -3   7   5       63.78       48.26     11.33 o 
  -2   7   5     2076.02     2145.43     95.54 o 
  -1   7   5     1887.18     1806.18     55.65 o 
   0   7   5      209.29      204.74     15.40 o 
   1   7   5      831.81      793.92     31.40 o 
   2   7   5     1028.62     1055.17     40.10 o 
   3   7   5      906.94      886.76     30.39 o 
   4   7   5     1958.77     1980.52     53.29 o 
   5   7   5      199.16      183.04     24.11 o 
   6   7   5       34.91       22.68     17.45 o 
   7   7   5      949.85     1019.16     49.86 o 
   8   7   5      445.52      453.86     41.01 o 
  -7   8   5      188.45      216.77     37.42 o 
  -6   8   5      132.32      122.47     24.43 o 
  -5   8   5      105.45      133.75     24.93 o 
  -4   8   5       15.66      -10.19      9.73 o 
  -3   8   5      157.78      167.79     20.79 o 
  -2   8   5       19.43        4.59      9.75 o 
  -1   8   5      142.88      158.41     27.48 o 
   0   8   5      586.98      546.14     23.52 o 
   1   8   5      550.12      518.92     28.17 o 
   2   8   5      249.17      243.42     31.61 o 
   3   8   5      169.37      152.71     15.77 o 
   4   8   5      183.69      221.86     36.77 o 
   5   8   5      115.57      139.04     25.74 o 
   6   8   5      518.10      595.03     61.50 o 
  -5   9   5      103.29       81.24     23.32 o 
  -4   9   5        2.37      -10.05     16.01 o 
  -3   9   5       32.49       25.23     19.85 o 
  -2   9   5      358.82      369.21     21.48 o 
  -1   9   5       85.58       75.77     13.22 o 
   0   9   5      198.10      181.16     20.65 o 
   1   9   5      298.26      280.38     31.12 o 
   2   9   5       81.23       12.18     18.63 o 
   3   9   5       44.05       22.74     16.63 o 
   4   9   5       16.48        1.89     25.03 o 
   5   9   5        0.10      -10.04     18.04 o 
  -3  10   5       76.47       72.65     19.68 o 
  -2  10   5        2.50       -1.86     12.63 o 
  -1  10   5       48.05       49.52     21.59 o 
   0  10   5      201.93      236.13     33.36 o 
   1  10   5      448.32      587.43     47.67 o 
   2  10   5      181.73      202.47     25.67 o 
 -11   0   6        6.41      -11.50     20.80 o 
 -10   0   6      161.84      122.09     33.02 o 
  -9   0   6      780.53      674.15     54.15 o 
  -8   0   6      142.68      122.54     27.02 o 
  -7   0   6     4003.90     3813.46    159.81 o 
  -6   0   6     1822.89     1774.09     83.91 o 
  -5   0   6     5364.47     5407.03    205.16 o 
  -4   0   6     1076.89      903.15     29.13 o 
  -3   0   6      672.59      600.64     20.91 o 
  -2   0   6     1170.20     1145.95     33.49 o 
  -1   0   6      323.85      246.54     11.35 o 
   0   0   6     3653.65     3798.91     94.49 o 
   1   0   6     3744.70     3913.61     97.40 o 
   2   0   6     8212.64     8521.88    204.91 o 
   3   0   6      191.98       99.35      6.74 o 
   4   0   6    10107.62    10272.06    209.12 o 
   5   0   6      132.25      124.35      9.87 o 
   6   0   6      188.45      181.62     27.55 o 
   7   0   6       18.88        3.20     16.01 o 
   8   0   6      686.01      655.14     33.48 o 
   9   0   6      316.09      326.22     25.68 o 
  10   0   6     2004.74     1998.71    110.47 o 
 -11   1   6        0.65       -3.06     16.85 o 
 -10   1   6      380.32      338.53     29.44 o 
  -9   1   6      191.59      176.22     23.26 o 
  -8   1   6      174.14      149.64     19.79 o 
  -7   1   6       98.20       73.79     14.01 o 
  -6   1   6       11.68        7.79      7.56 o 
  -5   1   6       16.12       19.41      6.94 o 
  -4   1   6     1391.05     1339.36     28.03 o 
  -3   1   6     2754.60     2790.63     51.33 o 
  -2   1   6     1283.22     1349.83     26.86 o 
  -1   1   6     7329.02     7720.79    131.49 o 
   0   1   6     5164.07     5337.63     92.10 o 
   1   1   6     2696.79     2748.31     49.96 o 
   2   1   6       50.58       60.64      5.05 o 
   3   1   6      490.06      507.42     12.50 o 
   4   1   6        4.26       16.08      6.74 o 
   5   1   6       19.31       15.38      5.25 o 
   6   1   6       77.32       70.50      7.87 o 
   7   1   6     2725.24     2607.13     55.93 o 
   8   1   6      476.67      462.94     19.78 o 
   9   1   6       17.65       -1.00      9.73 o 
  10   1   6       92.85      122.07     18.27 o 
 -11   2   6       17.22       16.35     18.30 o 
 -10   2   6       35.22       47.69     46.94 o 
  -9   2   6       57.82       54.62     16.79 o 
  -8   2   6      228.49      186.33     33.74 o 
  -7   2   6      727.85      788.95    100.26 o 
  -6   2   6        3.24       -0.77      6.69 o 
  -5   2   6       13.98        6.44      4.48 o 
  -4   2   6      429.01      398.51     15.90 o 
  -3   2   6       51.03       89.58      7.95 o 
  -2   2   6      155.59      105.83      5.18 o 
  -1   2   6     5169.71     5453.34     86.53 o 
   0   2   6     4394.31     4789.37     76.39 o 
   1   2   6     1541.60     1555.48     30.85 o 
   2   2   6      698.91      672.51     16.39 o 
   3   2   6      163.65      130.13     11.06 o 
   4   2   6     7237.41     7306.09    217.10 o 
   5   2   6      830.79      842.03     20.69 o 
   6   2   6       23.19       11.89      6.60 o 
   7   2   6       60.27       44.66      9.01 o 
   8   2   6      303.59      322.87     19.81 o 
   9   2   6       23.00       25.93     12.18 o 
  10   2   6      254.66      255.15     28.00 o 
 -11   3   6      230.02      238.43     65.18 o 
 -10   3   6     1844.41     1827.91    312.29 o 
  -9   3   6      399.42      446.59     33.78 o 
  -8   3   6      112.80      162.90     26.98 o 
  -7   3   6      765.25      751.08     30.35 o 
  -6   3   6      763.46      809.87     30.03 o 
  -5   3   6      598.05      540.80     22.38 o 
  -4   3   6     1852.46     1632.83     37.52 o 
  -3   3   6     2095.80     2055.13     48.33 o 
  -2   3   6     6785.75     7434.69    117.04 o 
  -1   3   6     2229.67     2176.74     38.20 o 
   0   3   6     6908.81     7059.04    176.96 o 
   1   3   6     9616.75     9571.54    167.44 o 
   2   3   6     1262.36     1286.16     28.36 o 
   3   3   6      344.93      337.89     14.03 o 
   4   3   6      129.06      119.02      8.24 o 
   5   3   6     2313.91     2424.65     51.18 o 
   6   3   6     1512.71     1519.59     36.87 o 
   7   3   6     3400.81     3526.71     72.75 o 
   8   3   6       11.27       10.03      9.33 o 
   9   3   6       91.88       41.27     17.19 o 
  10   3   6      414.71      432.63     48.92 o 
 -10   4   6       43.33       44.29     17.63 o 
  -9   4   6        7.20       -3.12     11.74 o 
  -8   4   6       88.73       87.86     17.65 o 
  -7   4   6      724.39      756.14     35.48 o 
  -6   4   6      670.39      712.54     28.69 o 
  -5   4   6       13.89        5.90      7.43 o 
  -4   4   6     3264.10     3257.54     66.70 o 
  -3   4   6      516.54      454.01     15.91 o 
  -2   4   6      123.82      109.40      8.33 o 
  -1   4   6      908.54     1007.72     23.84 o 
   0   4   6      575.96      559.18     19.20 o 
   1   4   6     1203.16     1252.15     32.76 o 
   2   4   6      648.98      617.72     18.19 o 
   3   4   6     1319.83     1288.56     35.79 o 
   4   4   6     2099.30     2007.62     44.36 o 
   5   4   6       20.45       14.01      8.51 o 
   6   4   6        1.51        0.54      8.72 o 
   7   4   6      884.99      868.49     31.09 o 
   8   4   6       66.80       69.14     13.69 o 
   9   4   6        4.50      -24.90     22.09 o 
 -10   5   6       50.18       66.49     16.83 o 
  -9   5   6      131.31      141.86     19.23 o 
  -8   5   6      370.86      368.57     31.56 o 
  -7   5   6       28.28       26.83     11.25 o 
  -6   5   6      138.11      150.62     16.15 o 
  -5   5   6     1338.16     1390.64     42.92 o 
  -4   5   6     4274.84     4478.18     88.74 o 
  -3   5   6      358.37      370.01     15.46 o 
  -2   5   6      172.89      185.07     10.84 o 
  -1   5   6      569.59      599.50     31.79 o 
   0   5   6      560.11      527.55     19.56 o 
   1   5   6     1614.49     1513.49     39.50 o 
   2   5   6     1008.68     1037.24     37.30 o 
   3   5   6        7.03       13.27      9.01 o 
   4   5   6       41.93       36.76      9.41 o 
   5   5   6     1047.51     1113.09     34.31 o 
   6   5   6      162.87      173.97     17.66 o 
   7   5   6       27.90       15.53     10.87 o 
   8   5   6        0.75        3.26     14.75 o 
   9   5   6        0.73      -11.71     15.72 o 
  -9   6   6       59.23       49.68     15.56 o 
  -8   6   6      499.68      473.75     54.27 o 
  -7   6   6     1441.22     1470.50     97.09 o 
  -6   6   6     1622.01     1670.31     92.56 o 
  -5   6   6      584.85      608.96     38.24 o 
  -4   6   6     2508.35     2530.31     56.70 o 
  -3   6   6     3407.66     3504.72     83.59 o 
  -2   6   6     7049.39     6998.73    151.24 o 
  -1   6   6      713.75      702.31     25.04 o 
   0   6   6      251.99      218.92     13.70 o 
   1   6   6       72.20       70.76     15.16 o 
   2   6   6     1501.53     1514.52     50.38 o 
   3   6   6     1788.13     1721.51     88.46 o 
   4   6   6     3098.51     3122.95     74.82 o 
   5   6   6        6.39        6.35      9.73 o 
   6   6   6       70.02       67.41     12.47 o 
   7   6   6      218.04      205.08     25.38 o 
   8   6   6      179.34      242.14     31.50 o 
  -8   7   6       12.03       11.06     12.58 o 
  -7   7   6      240.86      272.06     22.33 o 
  -6   7   6       97.61       73.69     15.28 o 
  -5   7   6        0.45      -12.30      9.49 o 
  -4   7   6        7.37       -3.78      8.86 o 
  -3   7   6      577.39      589.25     25.25 o 
  -2   7   6      815.04      779.74     29.03 o 
  -1   7   6      568.46      570.35     23.85 o 
   0   7   6      989.31      970.96     31.91 o 
   1   7   6      211.83      220.03     19.45 o 
   2   7   6      274.14      260.20     20.60 o 
   3   7   6       72.46       70.40     12.31 o 
   4   7   6       59.01       51.93     11.52 o 
   5   7   6      324.87      353.64     37.46 o 
   6   7   6       20.24       -5.26     15.59 o 
   7   7   6      182.35      219.56     29.72 o 
  -7   8   6       24.27       37.22     20.76 o 
  -6   8   6       72.57       97.11     21.77 o 
  -5   8   6      287.14      309.60     23.14 o 
  -4   8   6        9.47        5.14     10.76 o 
  -3   8   6       25.14       18.95     11.53 o 
  -2   8   6     1037.79     1087.17     36.88 o 
  -1   8   6      117.90      115.13     14.57 o 
   0   8   6        1.45       -8.18     10.91 o 
   1   8   6       41.02       40.85     13.00 o 
   2   8   6      244.82      250.30     22.73 o 
   3   8   6      316.32      303.21     19.81 o 
   4   8   6      311.34      287.79     25.46 o 
   5   8   6        6.35      -16.22     16.93 o 
   6   8   6       33.92       16.09     19.29 o 
  -5   9   6      280.33      314.06     31.80 o 
  -4   9   6      349.02      434.82     31.60 o 
  -3   9   6      162.90      184.29     19.00 o 
  -2   9   6        7.41       13.88     10.68 o 
  -1   9   6      210.05      181.20     22.00 o 
   0   9   6      292.52      292.52     32.64 o 
   1   9   6      786.05      792.79     37.41 o 
   2   9   6      446.96      479.69     44.40 o 
   3   9   6       10.24      -12.27     13.87 o 
   4   9   6       24.85       -1.40     22.28 o 
  -2  10   6        2.73       14.08     20.76 o 
  -1  10   6       30.25       18.52     20.30 o 
   0  10   6       11.71       -1.11     12.58 o 
   1  10   6       70.47       68.27     25.81 o 
 -11   1   7       60.16       47.45     20.58 o 
 -10   1   7      519.52      416.78     76.58 o 
  -9   1   7       49.04       32.21     19.16 o 
  -8   1   7       11.40       -2.79     11.03 o 
  -7   1   7     1325.34     1184.81     47.34 o 
  -6   1   7     2543.77     2403.30     57.06 o 
  -5   1   7     2691.42     2677.45     51.81 o 
  -4   1   7       55.76       30.94      4.70 o 
  -3   1   7     5932.81     5859.92    102.24 o 
  -2   1   7        9.17       14.27      3.51 o 
  -1   1   7     4870.08     4923.61     86.34 o 
   0   1   7      788.95      747.17     17.22 o 
   1   1   7     3637.58     3787.80     67.79 o 
   2   1   7      167.26      188.69      8.06 o 
   3   1   7     1490.80     1322.66     28.68 o 
   4   1   7     4687.25     4752.68     78.14 o 
   5   1   7     4874.36     5057.84     85.76 o 
   6   1   7        2.66        0.02      6.31 o 
   7   1   7      430.15      371.75     17.31 o 
   8   1   7      550.02      525.79     21.62 o 
   9   1   7      195.59      216.27     20.21 o 
  10   1   7      381.87      370.69     24.38 o 
 -11   2   7       52.58       41.29     19.47 o 
 -10   2   7     1059.93     1006.31    132.56 o 
  -9   2   7      754.32      789.32     92.85 o 
  -8   2   7       68.23       61.81     16.25 o 
  -7   2   7       37.30       20.41     11.66 o 
  -6   2   7     1021.59     1059.89     88.71 o 
  -5   2   7       78.15       91.81      9.16 o 
  -4   2   7     2591.58     2598.32     50.35 o 
  -3   2   7     1183.23     1110.14     22.19 o 
  -2   2   7     1215.94     1118.51     25.21 o 
  -1   2   7     1527.85     1806.02     35.37 o 
   0   2   7     7964.20     7872.51    135.20 o 
   1   2   7     3349.44     3401.92     61.96 o 
   2   2   7     5028.19     5151.23    105.46 o 
   3   2   7      798.07      862.26     29.60 o 
   4   2   7      314.02      279.24     10.75 o 
   5   2   7      932.77      927.20     22.27 o 
   6   2   7      741.52      780.63     21.37 o 
   7   2   7     1544.54     1515.13     52.43 o 
   8   2   7     1103.46     1150.97     38.52 o 
   9   2   7       28.20        9.90     12.69 o 
  10   2   7       42.77       18.48     14.69 o 
 -10   3   7      107.10       95.05     24.48 o 
  -9   3   7        2.28        8.44     16.48 o 
  -8   3   7       65.63       69.47     13.90 o 
  -7   3   7        1.31        2.71      9.04 o 
  -6   3   7      363.53      376.70     20.29 o 
  -5   3   7      197.36      206.42     12.26 o 
  -4   3   7     1534.74     1521.37     35.92 o 
  -3   3   7      371.75      379.79     14.02 o 
  -2   3   7      102.03      111.42      6.63 o 
  -1   3   7     1255.95     1329.24     56.81 o 
   0   3   7      163.99      149.02     11.47 o 
   1   3   7       10.14        8.90      3.98 o 
   2   3   7        0.44       -4.45      5.56 o 
   3   3   7      503.43      490.20     20.56 o 
   4   3   7      556.65      531.67     17.57 o 
   5   3   7        1.58       -7.24      6.01 o 
   6   3   7     1160.92     1115.70     30.17 o 
   7   3   7      428.90      425.16     18.77 o 
   8   3   7      318.30      333.71     22.32 o 
   9   3   7      322.43      326.98     27.88 o 
  10   3   7        8.24      -27.17     25.81 o 
 -10   4   7      348.16      392.72     27.86 o 
  -9   4   7      863.93      987.94     90.25 o 
  -8   4   7      850.57      917.29     47.62 o 
  -7   4   7      182.83      194.83     18.20 o 
  -6   4   7      538.53      525.29     24.57 o 
  -5   4   7      776.12      797.15     33.04 o 
  -4   4   7     6435.83     6529.63    122.86 o 
  -3   4   7     2591.80     2537.73     53.15 o 
  -2   4   7     2789.37     2755.59     55.65 o 
  -1   4   7       21.67       22.04      4.51 o 
   0   4   7     1485.39     1369.56     37.27 o 
   1   4   7     1051.15      901.03     23.36 o 
   2   4   7     4870.57     4761.85    102.14 o 
   3   4   7      329.00      326.05     16.49 o 
   4   4   7      710.66      722.99     22.33 o 
   5   4   7      470.79      467.50     20.54 o 
   6   4   7       84.88       91.74     11.40 o 
   7   4   7      451.76      463.34     22.32 o 
   8   4   7      946.01      987.54     35.76 o 
   9   4   7        4.49       -0.68     23.87 o 
  -9   5   7        0.20       -3.80     12.65 o 
  -8   5   7       12.79      -14.02     10.76 o 
  -7   5   7      917.67      860.07     34.75 o 
  -6   5   7     2771.69     2965.44    132.36 o 
  -5   5   7      410.33      411.20     18.38 o 
  -4   5   7      116.55      104.75     10.90 o 
  -3   5   7     3476.12     3527.54     78.82 o 
  -2   5   7     1609.60     1542.28     42.60 o 
  -1   5   7      829.74      768.89     25.81 o 
   0   5   7      120.88      126.40     11.18 o 
   1   5   7      544.77      534.45     25.34 o 
   2   5   7       36.42       51.38     10.54 o 
   3   5   7     2265.65     2324.02     68.86 o 
   4   5   7     1892.38     1816.75     55.95 o 
   5   5   7      942.78     1019.20     38.84 o 
   6   5   7      436.38      404.10     21.14 o 
   7   5   7       84.12       60.54     12.90 o 
   8   5   7       38.12       43.52     17.52 o 
   9   5   7       59.66       14.00     29.37 o 
  -9   6   7        9.20        2.05     12.60 o 
  -8   6   7       99.55       98.38     16.53 o 
  -7   6   7      229.01      296.33     20.79 o 
  -6   6   7        0.08       -2.54      8.36 o 
  -5   6   7      723.32      749.59     26.06 o 
  -4   6   7      121.62      140.71     15.29 o 
  -3   6   7     1354.49     1279.41     39.53 o 
  -2   6   7      328.13      299.61     17.43 o 
  -1   6   7      294.31      261.41     16.12 o 
   0   6   7      170.06      173.89     14.11 o 
   1   6   7       35.16       36.87     11.87 o 
   2   6   7      363.97      343.87     22.10 o 
   3   6   7      497.29      492.78     25.67 o 
   4   6   7        7.59       11.88      9.60 o 
   5   6   7      994.44      998.39     39.61 o 
   6   6   7      268.00      248.87     17.51 o 
   7   6   7       24.36       10.67     16.00 o 
   8   6   7       27.96        7.65     16.86 o 
  -8   7   7      174.79      189.88     23.17 o 
  -7   7   7      385.82      430.22     56.28 o 
  -6   7   7      534.82      621.60     30.41 o 
  -5   7   7        9.45        6.62     10.47 o 
  -4   7   7      226.38      246.47     29.64 o 
  -3   7   7        6.45       -1.00      8.53 o 
  -2   7   7      815.64      804.58     48.43 o 
  -1   7   7     2656.47     2747.25     68.83 o 
   0   7   7     1365.03     1338.04     49.27 o 
   1   7   7        3.27        1.21     10.87 o 
   2   7   7      228.88      207.34     20.32 o 
   3   7   7      881.10      914.32     37.90 o 
   4   7   7      285.38      261.24     18.20 o 
   5   7   7     1225.33     1381.56    142.64 o 
   6   7   7      197.73      231.15     28.80 o 
   7   7   7      109.60       81.58     23.67 o 
  -7   8   7        1.28       -5.81     16.79 o 
  -6   8   7       51.16       43.71     14.47 o 
  -5   8   7        2.39       -9.59     10.91 o 
  -4   8   7       99.24      117.28     20.03 o 
  -3   8   7      562.60      555.35     26.46 o 
  -2   8   7     1171.35     1085.55     37.34 o 
  -1   8   7      167.30      153.49     19.74 o 
   0   8   7      429.91      443.34     27.04 o 
   1   8   7      956.04      948.72     55.20 o 
   2   8   7      703.79      694.02     34.16 o 
   3   8   7        8.95        2.35     10.90 o 
   4   8   7      194.35      150.38     16.72 o 
   5   8   7        4.45        9.51     20.62 o 
   6   8   7      195.64      335.72    114.97 o 
  -5   9   7       31.37       21.19     17.81 o 
  -4   9   7      220.66      226.82     21.29 o 
  -3   9   7       98.57       88.73     15.84 o 
  -2   9   7      403.90      376.30     26.94 o 
  -1   9   7      546.40      520.65     31.13 o 
   0   9   7       15.66        0.75     12.93 o 
   1   9   7      635.95      630.70     33.97 o 
   2   9   7      197.72      186.98     21.71 o 
   3   9   7        0.93        0.65     14.51 o 
   4   9   7      148.70      114.91     31.23 o 
  -1  10   7       25.76       16.25     15.04 o 
   0  10   7      111.66       79.10     21.44 o 
 -11   0   8      102.83       94.08     31.84 o 
 -10   0   8      202.20      185.58     36.96 o 
  -9   0   8      301.47      239.50     37.57 o 
  -8   0   8       30.33       -1.18     13.36 o 
  -7   0   8      197.63      194.87     16.66 o 
  -6   0   8     6388.64     6238.31    158.23 o 
  -5   0   8     2729.79     2508.30     69.72 o 
  -4   0   8     1488.67     1375.50     41.79 o 
  -3   0   8      740.92      706.19     25.14 o 
  -2   0   8     5164.09     5140.63    128.61 o 
  -1   0   8    11415.63    12567.21    300.17 o 
   0   0   8    10710.05    11146.03    266.69 o 
   1   0   8     1133.25     1187.35     36.04 o 
   2   0   8     6258.41     6555.58    161.57 o 
   3   0   8     5121.22     5424.20    113.75 o 
   4   0   8     7501.29     7648.36    189.64 o 
   5   0   8     6317.33     6709.77    170.37 o 
   6   0   8     2163.30     2151.08     66.52 o 
   7   0   8      113.25       88.66     18.27 o 
   8   0   8       66.88       41.67     15.10 o 
   9   0   8     1163.13     1092.25     48.43 o 
  10   0   8       37.90       50.63     25.62 o 
 -11   1   8       14.12       -7.27     15.35 o 
 -10   1   8       38.28       12.47     18.25 o 
  -9   1   8      390.98      385.70     36.15 o 
  -8   1   8      407.77      387.17     27.85 o 
  -7   1   8       12.41       -3.87      7.20 o 
  -6   1   8       21.51        5.55      9.16 o 
  -5   1   8       20.33        8.90      5.44 o 
  -4   1   8       31.58       22.12      4.62 o 
  -3   1   8     2092.26     2123.36     41.45 o 
  -2   1   8     1038.07     1076.19     23.72 o 
  -1   1   8      392.70      322.23     10.60 o 
   0   1   8     2092.84     2363.52     44.78 o 
   1   1   8     2791.55     2968.13     55.00 o 
   2   1   8      709.01      700.97     17.86 o 
   3   1   8      514.39      497.53     14.93 o 
   4   1   8       13.95       10.07      4.94 o 
   5   1   8      472.74      461.17     17.49 o 
   6   1   8      241.81      217.71     22.46 o 
   7   1   8      272.16      241.71     15.32 o 
   8   1   8      781.30      751.88     29.96 o 
   9   1   8       71.63       94.56     16.20 o 
  10   1   8       47.62       27.04     14.03 o 
 -11   2   8      148.35      138.82     47.86 o 
 -10   2   8      196.63      206.72     63.09 o 
  -9   2   8       17.32        0.72     13.32 o 
  -8   2   8        5.41      -11.95      9.88 o 
  -7   2   8        6.95      -10.08      6.72 o 
  -6   2   8     1240.11     1210.90     36.29 o 
  -5   2   8     2358.06     2353.83     57.28 o 
  -4   2   8     1244.58     1233.31     30.92 o 
  -3   2   8       99.01      124.94      6.99 o 
  -2   2   8       33.20       24.06      5.37 o 
  -1   2   8     1944.90     2049.85     39.99 o 
   0   2   8     3265.05     3286.54     60.37 o 
   1   2   8       46.12       46.77      7.13 o 
   2   2   8      574.94      609.54     16.47 o 
   3   2   8      109.58       96.10      7.54 o 
   4   2   8      614.99      568.90     15.64 o 
   5   2   8      838.96      774.22     22.51 o 
   6   2   8      322.21      294.20     22.01 o 
   7   2   8       88.75       75.46     12.94 o 
   8   2   8       14.89        8.44     11.55 o 
   9   2   8      213.25      220.25     21.19 o 
  10   2   8       11.39        6.13     13.79 o 
 -10   3   8       93.01       93.33     39.64 o 
  -9   3   8     1723.52     1876.25    212.01 o 
  -8   3   8      966.94      894.57     43.97 o 
  -7   3   8      118.37      112.95     12.43 o 
  -6   3   8        3.50       -0.74      6.75 o 
  -5   3   8     1180.96     1211.46     31.81 o 
  -4   3   8      662.48      619.99     19.87 o 
  -3   3   8     5298.40     5368.48    101.23 o 
  -2   3   8     2484.40     2465.24     52.59 o 
  -1   3   8     2895.27     2912.15     64.46 o 
   0   3   8     2035.47     1897.29     51.13 o 
   1   3   8     7395.63     7170.63    145.35 o 
   2   3   8     1970.19     1867.72     45.99 o 
   3   3   8     1228.37     1120.99     59.10 o 
   4   3   8        2.18       -1.05      6.44 o 
   5   3   8      660.29      574.05     22.13 o 
   6   3   8     1152.89     1142.23     31.05 o 
   7   3   8      973.01      941.38     34.63 o 
   8   3   8     1248.72     1282.30     41.91 o 
   9   3   8      112.15      188.25     20.71 o 
 -10   4   8        6.42      -17.29     15.08 o 
  -9   4   8        1.95        7.06     11.83 o 
  -8   4   8        0.32       -6.42     10.79 o 
  -7   4   8       57.53       50.53     11.11 o 
  -6   4   8     1476.67     1544.34     40.34 o 
  -5   4   8        9.69        8.62      7.11 o 
  -4   4   8       30.63       22.06      7.39 o 
  -3   4   8     1382.34     1294.97     34.82 o 
  -2   4   8      136.62      110.95      8.53 o 
  -1   4   8      101.43      124.06     15.43 o 
   0   4   8      271.27      305.52     16.19 o 
   1   4   8      511.04      502.45     28.47 o 
   2   4   8      721.08      701.95     32.79 o 
   3   4   8     1405.48     1320.05     48.95 o 
   4   4   8      216.37      200.34     13.23 o 
   5   4   8      546.72      524.86     20.64 o 
   6   4   8        4.68        1.73      8.47 o 
   7   4   8        0.50      -11.37      8.90 o 
   8   4   8        1.11        3.06     14.54 o 
   9   4   8       85.55       59.19     20.40 o 
  -9   5   8      181.82      227.93     22.76 o 
  -8   5   8      266.64      317.70     21.24 o 
  -7   5   8      260.65      281.94     19.61 o 
  -6   5   8       33.33       35.48     10.18 o 
  -5   5   8      872.45      893.58     28.28 o 
  -4   5   8      741.40      718.41     25.88 o 
  -3   5   8     1033.46     1054.38     34.38 o 
  -2   5   8      259.93      228.64     14.96 o 
  -1   5   8        0.79       -7.73      5.79 o 
   0   5   8       52.33       44.64      8.41 o 
   1   5   8      246.57      245.97     17.98 o 
   2   5   8      581.71      588.75     50.49 o 
   3   5   8     1552.11     1572.56     52.04 o 
   4   5   8       82.22       71.31     11.64 o 
   5   5   8      189.94      199.00     16.27 o 
   6   5   8      106.12      137.84     14.86 o 
   7   5   8       38.83       37.03     12.62 o 
   8   5   8       42.15       30.26     16.30 o 
  -9   6   8        4.48      -14.51     11.01 o 
  -8   6   8      139.93      149.14     17.47 o 
  -7   6   8      241.03      257.79     19.47 o 
  -6   6   8     1546.53     1609.68     51.40 o 
  -5   6   8      405.92      467.15     28.39 o 
  -4   6   8      557.79      508.27     24.20 o 
  -3   6   8      635.73      561.55     24.67 o 
  -2   6   8      436.74      463.46     21.33 o 
  -1   6   8      106.05      101.59     12.96 o 
   0   6   8      832.95      832.87     35.42 o 
   1   6   8      300.19      295.40     20.72 o 
   2   6   8      398.34      361.40     22.92 o 
   3   6   8     1132.34     1093.22     41.84 o 
   4   6   8      183.32      209.96     16.97 o 
   5   6   8      736.24      685.75     27.38 o 
   6   6   8       11.41       36.07     11.35 o 
   7   6   8       36.18       15.10     16.74 o 
   8   6   8        1.80      -10.49     17.88 o 
  -8   7   8       28.53       27.21     16.53 o 
  -7   7   8       30.50       37.77     14.87 o 
  -6   7   8      169.12      150.62     19.29 o 
  -5   7   8        0.39      -10.24     10.01 o 
  -4   7   8       12.43        5.64      9.83 o 
  -3   7   8      389.10      364.19     21.19 o 
  -2   7   8      429.74      444.45     22.54 o 
  -1   7   8      371.94      332.30     23.93 o 
   0   7   8      178.19      196.05     21.35 o 
   1   7   8      369.76      383.22     24.87 o 
   2   7   8       20.42        7.40     12.26 o 
   3   7   8       48.22       27.47     12.98 o 
   4   7   8      114.69       86.64     14.27 o 
   5   7   8      298.51      327.81     23.88 o 
   6   7   8       70.61       85.42     32.37 o 
   7   7   8       96.37      133.99     28.25 o 
  -6   8   8       75.18       83.56     16.99 o 
  -5   8   8       25.74       38.78     13.24 o 
  -4   8   8      222.64      225.04     20.20 o 
  -3   8   8      191.11      156.56     21.31 o 
  -2   8   8      472.34      415.86     34.57 o 
  -1   8   8      461.08      566.14     32.03 o 
   0   8   8      485.18      504.13     42.69 o 
   1   8   8       64.50       64.04     16.44 o 
   2   8   8        2.90        8.06     12.44 o 
   3   8   8      290.08      311.68     24.66 o 
   4   8   8       41.63       32.23     12.92 o 
   5   8   8      412.59      525.68    159.18 o 
  -4   9   8      147.84      166.77     19.88 o 
  -3   9   8      783.38      875.76     43.42 o 
  -2   9   8      171.98      187.79     23.65 o 
  -1   9   8        7.87       -3.51     12.07 o 
   0   9   8       92.52       75.87     18.69 o 
   1   9   8       85.93       84.94     18.74 o 
   2   9   8      267.58      296.52     27.01 o 
   3   9   8      586.39      614.81     29.05 o 
 -10   1   9       61.59       26.42     18.71 o 
  -9   1   9       23.29        2.91     13.25 o 
  -8   1   9        9.64        1.09     10.88 o 
  -7   1   9        6.70       -2.03      7.01 o 
  -6   1   9      305.17      287.98     15.83 o 
  -5   1   9     7303.75     7195.28    126.85 o 
  -4   1   9     1811.84     1767.63     36.67 o 
  -3   1   9      776.09      786.67     25.96 o 
  -2   1   9     7496.13     8241.79    142.59 o 
  -1   1   9     2070.25     2108.75     41.57 o 
   0   1   9     1644.03     1579.49     32.57 o 
   1   1   9     4133.99     4264.47     77.04 o 
   2   1   9     2277.53     2460.73     47.94 o 
   3   1   9      420.49      422.75     14.17 o 
   4   1   9     4677.10     4732.11     78.65 o 
   5   1   9     1667.46     1729.30     38.78 o 
   6   1   9     4751.78     4804.24    130.50 o 
   7   1   9       15.90       13.85     10.32 o 
   8   1   9       79.38       61.92     14.22 o 
   9   1   9       42.02       31.41     13.79 o 
 -10   2   9       25.19       17.72     16.72 o 
  -9   2   9      638.30      587.77     37.39 o 
  -8   2   9     1348.54     1366.94     43.97 o 
  -7   2   9      101.64       93.63     12.73 o 
  -6   2   9       74.90       73.61     12.00 o 
  -5   2   9     1550.55     1484.24     40.46 o 
  -4   2   9      262.82      248.46     13.50 o 
  -3   2   9      724.57      699.58     18.01 o 
  -2   2   9     3122.13     2900.12     54.91 o 
  -1   2   9     2918.09     2906.17     54.84 o 
   0   2   9     1377.72     1470.60     31.08 o 
   1   2   9     4674.55     4625.97     83.55 o 
   2   2   9     1428.31     1377.07     36.36 o 
   3   2   9     4890.44     5010.96     91.05 o 
   4   2   9      148.70      144.75     10.57 o 
   5   2   9      116.39      110.83     20.63 o 
   6   2   9       93.57      100.56     13.53 o 
   7   2   9      248.30      261.60     20.03 o 
   8   2   9       46.79       59.71     14.33 o 
   9   2   9     1092.98     1097.11     40.98 o 
 -10   3   9      199.07      162.53     27.03 o 
  -9   3   9      274.24      243.60     23.08 o 
  -8   3   9       15.82        6.75     10.17 o 
  -7   3   9       15.12        8.14      9.31 o 
  -6   3   9      217.73      225.70     14.38 o 
  -5   3   9      475.54      492.11     29.49 o 
  -4   3   9       56.86       50.89      7.85 o 
  -3   3   9     1039.53     1060.84     27.44 o 
  -2   3   9      471.74      457.17     13.40 o 
  -1   3   9       37.66       47.07     10.95 o 
   0   3   9      363.34      349.76     15.85 o 
   1   3   9      199.45      204.24     12.91 o 
   2   3   9      191.25      181.36     12.95 o 
   3   3   9        3.02       -9.45      6.30 o 
   4   3   9      216.51      211.85     12.13 o 
   5   3   9       16.72        4.34      7.03 o 
   6   3   9      153.25      145.01     27.44 o 
   7   3   9       60.65       67.80     14.00 o 
   8   3   9       51.21       41.90     14.61 o 
   9   3   9      165.25      165.43     20.63 o 
 -10   4   9        0.93      -14.82     11.87 o 
  -9   4   9      300.68      286.76     31.69 o 
  -8   4   9     1659.96     1831.87     75.51 o 
  -7   4   9      686.04      710.12     26.24 o 
  -6   4   9      182.70      182.17     14.67 o 
  -5   4   9      633.09      620.53     22.00 o 
  -4   4   9       80.13       80.86      9.69 o 
  -3   4   9      786.18      769.23     22.73 o 
  -2   4   9     1935.36     1872.10     78.18 o 
  -1   4   9      686.83      648.53     20.04 o 
   0   4   9      199.90      180.56     13.49 o 
   1   4   9     2367.75     2269.11     56.19 o 
   2   4   9      850.56      810.88     27.82 o 
   3   4   9     2722.09     2718.39     65.39 o 
   4   4   9       15.47        6.32      7.43 o 
   5   4   9        1.00      -10.77      7.18 o 
   6   4   9       48.82       52.65     10.79 o 
   7   4   9     1069.24     1099.77     37.79 o 
   8   4   9      410.25      392.65     23.98 o 
  -9   5   9       37.11       19.20     11.53 o 
  -8   5   9       19.57        0.06     10.56 o 
  -7   5   9      191.74      208.83     17.35 o 
  -6   5   9      435.16      409.85     19.86 o 
  -5   5   9     1549.59     1692.03     42.76 o 
  -4   5   9     1358.84     1338.35     41.84 o 
  -3   5   9      162.72      135.51     14.04 o 
  -2   5   9     1426.91     1329.79     83.03 o 
  -1   5   9      858.10      848.00     46.08 o 
   0   5   9       90.95       65.87     12.96 o 
   1   5   9       91.26       87.98     11.95 o 
   2   5   9       76.28       64.84     16.12 o 
   3   5   9      480.42      441.95     25.61 o 
   4   5   9      330.74      329.52     16.99 o 
   5   5   9      568.76      558.15     23.74 o 
   6   5   9      401.76      444.02     22.43 o 
   7   5   9       12.96       10.72     11.29 o 
   8   5   9       23.35       14.57     17.75 o 
  -8   6   9       20.23        0.37     10.91 o 
  -7   6   9        5.06       -6.54     11.70 o 
  -6   6   9       90.67      101.28     16.30 o 
  -5   6   9       14.15        1.18     10.22 o 
  -4   6   9        1.48        1.31      9.12 o 
  -3   6   9       91.81       93.89     13.10 o 
  -2   6   9       69.39       45.72     11.16 o 
  -1   6   9       36.32       40.12     12.74 o 
   0   6   9       77.14       96.21     15.20 o 
   1   6   9        4.03       -4.73     10.06 o 
   2   6   9      157.03      142.66     17.41 o 
   3   6   9       47.68       46.60     13.40 o 
   4   6   9        1.43       -3.00      9.43 o 
   5   6   9       70.93       67.90     12.83 o 
   6   6   9        2.98       -7.76     11.01 o 
   7   6   9       83.54       83.46     15.76 o 
  -7   7   9      122.82      137.18     26.39 o 
  -6   7   9      201.72      218.64     21.75 o 
  -5   7   9      553.38      583.53     52.61 o 
  -4   7   9      274.53      293.50     20.44 o 
  -3   7   9      167.00      204.45     18.00 o 
  -2   7   9       10.53        0.22     11.79 o 
  -1   7   9     1112.83     1175.34     47.03 o 
   0   7   9     1748.50     1770.62     61.55 o 
   1   7   9      730.85      777.14     38.90 o 
   2   7   9       36.85       34.97     13.75 o 
   3   7   9        0.50       -4.04     12.54 o 
   4   7   9      308.05      320.47     29.87 o 
   5   7   9      492.67      472.19     23.93 o 
   6   7   9      237.06      298.03     38.91 o 
  -6   8   9       67.74       58.20     15.97 o 
  -5   8   9       16.42        3.71     11.41 o 
  -4   8   9      228.37      255.52     21.60 o 
  -3   8   9      452.68      431.76     29.17 o 
  -2   8   9      267.64      301.75     25.51 o 
  -1   8   9      306.92      302.12     24.11 o 
   0   8   9      126.90      126.65     19.93 o 
   1   8   9      566.77      588.97     33.21 o 
   2   8   9      745.37      756.22     55.43 o 
   3   8   9      451.08      431.44     28.89 o 
   4   8   9       36.49       34.40     13.89 o 
   5   8   9        0.19      -12.30     25.92 o 
  -4   9   9       45.83       29.04     17.94 o 
  -3   9   9        0.68        7.39     16.13 o 
  -2   9   9       45.62       46.86     17.24 o 
  -1   9   9       80.94       74.22     18.78 o 
   0   9   9       27.14       21.81     14.51 o 
   1   9   9        2.34      -13.40     13.04 o 
   2   9   9       19.40       -1.83     13.79 o 
 -10   0  10      390.44      396.88     46.22 o 
  -9   0  10      278.44      244.63     37.87 o 
  -8   0  10      570.03      470.13     43.87 o 
  -7   0  10       49.12       41.63     17.50 o 
  -6   0  10     1733.79     1589.87     50.78 o 
  -5   0  10     8683.33     8406.65    208.75 o 
  -4   0  10     4030.76     3872.56    102.12 o 
  -3   0  10      597.02      584.39     24.07 o 
  -2   0  10     1348.43     1509.72     46.02 o 
  -1   0  10     7648.55     7883.63    194.24 o 
   0   0  10     1227.07     1278.82     39.97 o 
   1   0  10     2593.70     2644.41     72.43 o 
   2   0  10      404.03      361.98     18.64 o 
   3   0  10     2928.33     3025.49     82.86 o 
   4   0  10        8.44        7.82      8.71 o 
   5   0  10     3251.39     3167.26     89.71 o 
   6   0  10     2135.75     2098.63     66.84 o 
   7   0  10     1198.51     1250.57     48.96 o 
   8   0  10      242.48      197.87     35.03 o 
   9   0  10        5.13      -19.81     20.64 o 
 -10   1  10        5.13      -17.17     14.11 o 
  -9   1  10       88.17       42.70     16.85 o 
  -8   1  10     1090.75      969.43     45.14 o 
  -7   1  10     1447.01     1332.48     40.19 o 
  -6   1  10      160.84      153.00     13.21 o 
  -5   1  10     1099.24     1065.19     31.99 o 
  -4   1  10     1081.93     1052.55     25.53 o 
  -3   1  10       26.97       17.69      5.22 o 
  -2   1  10     2074.21     2176.22     43.57 o 
  -1   1  10     1567.06     1668.27     34.82 o 
   0   1  10      141.33      135.75      8.63 o 
   1   1  10       19.59       23.07      5.41 o 
   2   1  10     1416.52     1402.04     31.02 o 
   3   1  10      451.74      451.93     16.21 o 
   4   1  10      870.66      869.51     23.58 o 
   5   1  10       52.36       52.14      8.89 o 
   6   1  10      418.08      414.73     21.11 o 
   7   1  10       10.91       -2.16     10.37 o 
   8   1  10      312.36      291.30     20.93 o 
   9   1  10      174.03      190.31     21.04 o 
 -10   2  10      135.88      141.36     31.12 o 
  -9   2  10       81.19       69.98     33.68 o 
  -8   2  10       86.56       66.07     13.25 o 
  -7   2  10       29.47       13.81      8.61 o 
  -6   2  10      167.41      163.41     14.01 o 
  -5   2  10     1506.68     1427.65     39.86 o 
  -4   2  10     1337.77     1256.45     35.43 o 
  -3   2  10      968.33      998.39     23.99 o 
  -2   2  10       50.46       56.17      6.41 o 
  -1   2  10     1398.83     1367.06     30.13 o 
   0   2  10     1263.92     1238.18     30.94 o 
   1   2  10     2408.94     2521.96     49.60 o 
   2   2  10      368.52      369.02     17.36 o 
   3   2  10       47.25       48.84      9.51 o 
   4   2  10      629.31      592.05     19.21 o 
   5   2  10      926.54      911.89     46.60 o 
   6   2  10      442.38      429.69     21.21 o 
   7   2  10      222.65      249.59     18.98 o 
   8   2  10       14.77       10.48     12.73 o 
   9   2  10       44.15       24.92     14.51 o 
 -10   3  10        6.55      -12.49     15.87 o 
  -9   3  10      192.28      188.26     20.09 o 
  -8   3  10     1044.58     1062.94     42.84 o 
  -7   3  10     1733.83     1803.43     60.71 o 
  -6   3  10       30.59       33.66      9.25 o 
  -5   3  10       78.20       95.63     13.33 o 
  -4   3  10      248.64      224.78     13.98 o 
  -3   3  10       36.93       25.58      7.41 o 
  -2   3  10     4097.82     4293.07     79.65 o 
  -1   3  10     4388.32     4382.43     81.02 o 
   0   3  10     1088.04      964.72     28.90 o 
   1   3  10      140.16      138.25     12.10 o 
   2   3  10     6917.94     6717.78    138.89 o 
   3   3  10     1189.28     1157.31     34.19 o 
   4   3  10      799.91      815.94     29.47 o 
   5   3  10       29.92       16.92     11.07 o 
   6   3  10      204.05      175.28     16.86 o 
   7   3  10      120.64       91.76     14.78 o 
   8   3  10      545.24      528.60     27.25 o 
  -9   4  10       85.79       54.17     15.92 o 
  -8   4  10        5.56       -1.22     12.27 o 
  -7   4  10        5.82       -0.31      9.04 o 
  -6   4  10      558.81      560.64     26.58 o 
  -5   4  10      553.21      557.76     21.22 o 
  -4   4  10     1795.66     1778.97     42.31 o 
  -3   4  10       56.29       51.68     10.12 o 
  -2   4  10       36.14       21.52      7.91 o 
  -1   4  10      437.59      399.50     15.56 o 
   0   4  10      119.54       88.14     17.40 o 
   1   4  10      735.04      685.41     31.24 o 
   2   4  10      123.49       91.88     11.90 o 
   3   4  10      386.45      317.95     17.91 o 
   4   4  10        6.70        5.55      7.62 o 
   5   4  10      210.58      217.72     14.39 o 
   6   4  10      136.16      159.36     16.92 o 
   7   4  10      189.66      208.93     19.83 o 
   8   4  10      110.68       81.34     17.72 o 
  -9   5  10       61.41       75.50     18.40 o 
  -8   5  10       21.35       22.75     11.36 o 
  -7   5  10      208.14      247.33     17.82 o 
  -6   5  10      250.60      261.44     17.11 o 
  -5   5  10      295.24      286.89     19.39 o 
  -4   5  10      117.37      115.27     14.61 o 
  -3   5  10      339.52      339.63     19.84 o 
  -2   5  10      164.15      161.89     14.67 o 
  -1   5  10        4.49       -0.46      9.78 o 
   0   5  10       31.59       33.99     11.41 o 
   1   5  10      248.59      253.43     17.25 o 
   2   5  10        2.18       -9.94      8.10 o 
   3   5  10       12.31        9.27     10.54 o 
   4   5  10      831.97      843.81     33.34 o 
   5   5  10      369.60      353.54     17.97 o 
   6   5  10        6.46       -7.69     12.48 o 
   7   5  10       91.98       99.52     19.67 o 
  -8   6  10       34.44       53.56     15.06 o 
  -7   6  10       58.88       51.40     14.37 o 
  -6   6  10        4.28       -0.63     11.54 o 
  -5   6  10      848.58      853.66     34.38 o 
  -4   6  10      884.81      852.57     33.21 o 
  -3   6  10      175.60      143.38     16.85 o 
  -2   6  10        0.03       -2.02     10.52 o 
  -1   6  10      467.07      456.17     31.73 o 
   0   6  10      131.66      134.42     24.50 o 
   1   6  10     1475.36     1456.97     52.75 o 
   2   6  10      156.76      182.46     19.93 o 
   3   6  10      542.38      425.55     26.00 o 
   4   6  10       69.96       49.92     12.03 o 
   5   6  10      575.05      582.94     25.78 o 
   6   6  10      571.09      600.95     28.15 o 
   7   6  10     1100.72     1161.67    116.53 o 
  -7   7  10      244.37      245.52     24.03 o 
  -6   7  10        2.11       -3.16     11.30 o 
  -5   7  10       58.65       41.65     15.52 o 
  -4   7  10        6.61       -2.61      9.94 o 
  -3   7  10      357.43      311.23     25.58 o 
  -2   7  10       23.62        7.23     12.30 o 
  -1   7  10      202.73      191.09     25.33 o 
   0   7  10      370.33      311.24     24.18 o 
   1   7  10       15.07        5.44     13.64 o 
   2   7  10      331.49      296.22     24.24 o 
   3   7  10      109.68       95.68     17.90 o 
   4   7  10       11.68       -3.16     10.83 o 
   5   7  10      100.44       79.81     14.84 o 
  -5   8  10       31.44       24.88     12.88 o 
  -4   8  10       19.15       39.69     16.19 o 
  -3   8  10      225.39      241.15     25.89 o 
  -2   8  10      231.28      268.23     27.30 o 
  -1   8  10       13.02        3.60     13.95 o 
   0   8  10      259.08      305.87     26.26 o 
   1   8  10     1032.25     1058.42     46.27 o 
   2   8  10      145.27      165.91     22.13 o 
   3   8  10        2.90        3.05     14.30 o 
   4   8  10      148.56      143.17     18.48 o 
  -2   9  10      603.22      647.37     37.75 o 
  -1   9  10      333.90      344.78     33.51 o 
   0   9  10       59.40       51.81     18.71 o 
   1   9  10        1.54        1.27     14.20 o 
 -10   1  11      538.83      540.43     38.44 o 
  -9   1  11      185.03      197.55     25.93 o 
  -8   1  11       30.99       21.31     13.80 o 
  -7   1  11      538.94      463.97     29.06 o 
  -6   1  11      523.04      495.72     23.45 o 
  -5   1  11      951.33      955.90     30.19 o 
  -4   1  11     7753.31     8020.44    140.94 o 
  -3   1  11     1794.33     1787.29     38.19 o 
  -2   1  11       14.81        7.65      5.16 o 
  -1   1  11      620.01      590.54     17.31 o 
   0   1  11     1809.54     1769.42     40.49 o 
   1   1  11      822.60      828.15     21.74 o 
   2   1  11     6922.24     7135.97    126.46 o 
   3   1  11       81.44       70.76      8.71 o 
   4   1  11      119.29      127.37     12.82 o 
   5   1  11     2142.42     2101.14     53.70 o 
   6   1  11      868.12      836.30     35.43 o 
   7   1  11      208.30      265.57     20.32 o 
   8   1  11      129.04      137.04     18.62 o 
   9   1  11       89.39       71.62     21.45 o 
 -10   2  11       88.25       37.09     19.61 o 
  -9   2  11       63.35       35.21     16.35 o 
  -8   2  11      386.73      319.99     26.30 o 
  -7   2  11     1287.10     1263.20     39.92 o 
  -6   2  11       57.70       68.72     10.81 o 
  -5   2  11      161.83      171.02     13.88 o 
  -4   2  11       21.92       17.23      7.53 o 
  -3   2  11      349.60      335.25     25.31 o 
  -2   2  11      677.99      755.73     27.47 o 
  -1   2  11     5136.51     5236.09     94.85 o 
   0   2  11     1984.37     2038.51     42.15 o 
   1   2  11     1169.01     1191.06     33.12 o 
   2   2  11     3016.94     2991.13     68.00 o 
   3   2  11     1325.04     1358.92     37.73 o 
   4   2  11      406.39      421.55     19.35 o 
   5   2  11      573.60      543.57     23.05 o 
   6   2  11        1.62       -4.70      9.78 o 
   7   2  11      206.36      169.17     22.14 o 
   8   2  11      470.30      441.08     25.31 o 
  -9   3  11      119.15      105.06     17.23 o 
  -8   3  11      160.54      144.49     24.25 o 
  -7   3  11        0.38       -6.06      9.31 o 
  -6   3  11      556.23      548.39     24.11 o 
  -5   3  11        3.75       -5.00      6.33 o 
  -4   3  11      139.60      141.85     12.42 o 
  -3   3  11      217.83      235.77     14.12 o 
  -2   3  11      188.95      202.25     19.01 o 
  -1   3  11        0.16       -0.20      6.70 o 
   0   3  11      326.81      321.34     16.43 o 
   1   3  11      602.43      618.74     23.19 o 
   2   3  11       12.03       16.40      8.47 o 
   3   3  11     1670.85     1671.81     75.93 o 
   4   3  11      427.82      395.16     19.34 o 
   5   3  11       68.33       68.19     12.88 o 
   6   3  11       69.26       55.04     13.27 o 
   7   3  11        0.03      -11.94     10.80 o 
   8   3  11        7.40       -6.15     12.74 o 
  -9   4  11        5.04       -8.54     11.13 o 
  -8   4  11      197.71      227.11     21.41 o 
  -7   4  11     1697.42     1734.08     52.58 o 
  -6   4  11      605.31      681.90     29.99 o 
  -5   4  11      200.11      186.30     15.69 o 
  -4   4  11        3.86       -2.52      8.58 o 
  -3   4  11      320.64      362.49     19.48 o 
  -2   4  11      748.99      746.84     33.58 o 
  -1   4  11     2709.80     2699.69     80.77 o 
   0   4  11      183.78      177.19     14.95 o 
   1   4  11       86.97       67.32     13.15 o 
   2   4  11      867.89      840.18     30.41 o 
   3   4  11      368.26      372.62     19.24 o 
   4   4  11      887.86      876.94     26.81 o 
   5   4  11     1150.22     1211.35     38.73 o 
   6   4  11       12.45       -5.94     10.97 o 
   7   4  11       49.94       25.87     13.76 o 
   8   4  11      490.62      475.06     28.35 o 
  -8   5  11       33.72       12.23     10.60 o 
  -7   5  11       93.55      101.52     16.25 o 
  -6   5  11        4.45       -5.08     10.37 o 
  -5   5  11      329.66      327.09     26.61 o 
  -4   5  11     1087.81     1130.92     38.57 o 
  -3   5  11      175.31      187.91     16.65 o 
  -2   5  11       12.45        8.91     11.09 o 
  -1   5  11      956.70      907.60     38.75 o 
   0   5  11      514.43      491.57     32.68 o 
   1   5  11      200.45      168.68     16.21 o 
   2   5  11      250.92      237.39     17.73 o 
   3   5  11     1224.20     1143.68     37.49 o 
   4   5  11      334.04      300.39     17.12 o 
   5   5  11      799.03      765.96     26.82 o 
   6   5  11      856.49      879.63     34.25 o 
   7   5  11      467.60      435.71     29.47 o 
  -7   6  11       77.50       77.49     16.93 o 
  -6   6  11       22.42        9.34     12.00 o 
  -5   6  11      341.70      334.04     23.42 o 
  -4   6  11      149.04      141.62     16.76 o 
  -3   6  11       85.32       94.21     18.06 o 
  -2   6  11      464.17      468.40     38.92 o 
  -1   6  11       89.26       84.24     16.14 o 
   0   6  11       31.89       17.40     13.38 o 
   1   6  11        7.03        7.07     11.17 o 
   2   6  11        9.80        5.59     12.20 o 
   3   6  11        3.66      -16.44     10.96 o 
   4   6  11       49.21       51.70     15.79 o 
   5   6  11       80.30      103.08     22.10 o 
   6   6  11        3.29       13.68     28.71 o 
  -6   7  11       43.97       57.24     15.35 o 
  -5   7  11      105.07      112.14     17.01 o 
  -4   7  11      658.29      669.42     42.12 o 
  -3   7  11      699.98      710.31     37.83 o 
  -2   7  11      260.34      261.58     34.67 o 
  -1   7  11        0.47       -2.07     11.90 o 
   0   7  11      787.85      814.77     55.01 o 
   1   7  11      940.33      935.21     42.56 o 
   2   7  11      723.41      793.69     38.65 o 
   3   7  11       31.50       18.55     14.45 o 
   4   7  11        1.96        0.28     12.00 o 
   5   7  11       48.86       25.95     15.00 o 
  -4   8  11      138.52      108.71     21.88 o 
  -3   8  11       78.71       96.85     19.81 o 
  -2   8  11       68.11       76.85     21.80 o 
  -1   8  11      616.95      597.53     37.87 o 
   0   8  11      391.17      369.82     28.83 o 
   1   8  11        7.34        3.19     14.48 o 
   2   8  11      598.73      504.72     31.51 o 
   3   8  11      680.47      688.52     40.34 o 
 -10   0  12      617.12      570.66     56.09 o 
  -9   0  12      946.01      919.84     67.36 o 
  -8   0  12      548.95      474.04     44.48 o 
  -7   0  12       59.75       94.99     24.90 o 
  -6   0  12     1530.56     1463.17     77.38 o 
  -5   0  12     1083.49     1041.37     38.06 o 
  -4   0  12     2091.42     2066.92     62.09 o 
  -3   0  12     4012.41     4025.93    107.57 o 
  -2   0  12      635.52      695.93     57.84 o 
  -1   0  12        0.27       -9.34      6.97 o 
   0   0  12     3671.58     3788.62    101.00 o 
   1   0  12      687.34      718.88     28.87 o 
   2   0  12      904.58      988.59     44.82 o 
   3   0  12      275.23      233.82     17.49 o 
   4   0  12      468.75      460.28     24.54 o 
   5   0  12      122.07      121.32     25.26 o 
   6   0  12     1596.20     1573.34     79.43 o 
   7   0  12      318.13      335.29     41.82 o 
   8   0  12      957.76      940.56     63.95 o 
 -10   1  12       56.34       42.45     18.48 o 
  -9   1  12       57.84       45.00     17.25 o 
  -8   1  12       81.28       46.33     15.25 o 
  -7   1  12      585.35      540.59     31.57 o 
  -6   1  12     1690.64     1640.53     45.62 o 
  -5   1  12       65.81       54.32      9.59 o 
  -4   1  12       59.31       48.40      9.22 o 
  -3   1  12      169.44      170.46     11.90 o 
  -2   1  12       10.63        4.85      5.31 o 
  -1   1  12      101.58       67.20      7.66 o 
   0   1  12      893.87      874.35     23.04 o 
   1   1  12        1.91       -2.31      5.56 o 
   2   1  12      122.96      152.57     10.87 o 
   3   1  12       12.49        5.29      7.69 o 
   4   1  12        7.63      -11.46      7.64 o 
   5   1  12      183.09      159.51     20.14 o 
   6   1  12       17.98        2.38     10.48 o 
   7   1  12        0.16      -15.47     10.32 o 
   8   1  12        1.32      -22.75     15.17 o 
  -9   2  12      193.79      195.53     25.97 o 
  -8   2  12      107.95      109.46     19.47 o 
  -7   2  12        1.33        5.01      9.16 o 
  -6   2  12      104.99       97.46     12.53 o 
  -5   2  12       77.96       74.87     10.94 o 
  -4   2  12      102.53      107.34     20.11 o 
  -3   2  12      612.08      619.02     23.24 o 
  -2   2  12      219.48      209.07     11.17 o 
  -1   2  12       43.65       43.19      7.21 o 
   0   2  12      610.02      640.82     25.15 o 
   1   2  12     1026.60     1053.75     31.20 o 
   2   2  12     1002.43     1085.47     32.55 o 
   3   2  12       55.62       83.65     11.87 o 
   4   2  12        3.31        8.03      9.46 o 
   5   2  12      142.78      126.85     18.12 o 
   6   2  12      415.22      377.65     21.33 o 
   7   2  12       24.04       16.45     13.20 o 
   8   2  12      156.88      179.00     20.35 o 
  -9   3  12       67.02       37.52     17.78 o 
  -8   3  12      175.04      169.80     18.22 o 
  -7   3  12      359.24      386.45     22.11 o 
  -6   3  12     1702.84     1751.31     50.04 o 
  -5   3  12      347.15      353.73     18.80 o 
  -4   3  12      207.06      199.28     15.09 o 
  -3   3  12      353.05      315.33     28.08 o 
  -2   3  12      496.25      478.17     26.27 o 
  -1   3  12     1184.85     1244.58     35.55 o 
   0   3  12     4912.18     4932.40    105.86 o 
   1   3  12      500.07      489.58     21.02 o 
   2   3  12       42.45       28.27      9.40 o 
   3   3  12     2610.16     2516.47     61.99 o 
   4   3  12     1258.20     1219.20     49.47 o 
   5   3  12     1163.56     1232.70     53.41 o 
   6   3  12      197.32      230.01     19.45 o 
   7   3  12        0.54      -17.94     11.96 o 
  -8   4  12       15.72        2.90     10.95 o 
  -7   4  12        8.09       -3.11      9.91 o 
  -6   4  12       71.00       59.35     13.39 o 
  -5   4  12        2.68      -14.13      9.79 o 
  -4   4  12      147.34      155.15     24.55 o 
  -3   4  12     1588.96     1568.39     55.69 o 
  -2   4  12      251.74      259.41     21.41 o 
  -1   4  12        5.54        0.36     10.24 o 
   0   4  12      455.01      446.75     28.27 o 
   1   4  12       49.80       42.91     10.66 o 
   2   4  12      553.64      500.82     22.58 o 
   3   4  12      156.22      154.40     21.01 o 
   4   4  12        7.71        6.07     10.26 o 
   5   4  12      116.26      126.38     15.62 o 
   6   4  12      208.52      223.82     20.25 o 
   7   4  12       93.08      101.66     16.96 o 
  -8   5  12        2.54        6.22     14.74 o 
  -7   5  12        5.35       -7.83     12.23 o 
  -6   5  12      359.32      394.95     41.09 o 
  -5   5  12      422.54      456.28     24.59 o 
  -4   5  12      200.29      214.71     18.67 o 
  -3   5  12      247.75      258.26     23.74 o 
  -2   5  12      865.29      898.93     39.77 o 
  -1   5  12      101.27      115.09     17.38 o 
   0   5  12      241.57      235.78     21.03 o 
   1   5  12      163.97      146.28     18.19 o 
   2   5  12      266.65      270.74     18.81 o 
   3   5  12      163.07      148.42     16.52 o 
   4   5  12      743.62      697.56     25.43 o 
   5   5  12      751.30      739.34     30.48 o 
   6   5  12      345.50      366.55     24.39 o 
  -7   6  12      225.67      227.32     22.22 o 
  -6   6  12      121.72      120.23     17.08 o 
  -5   6  12       70.91      110.50     15.96 o 
  -4   6  12      680.89      626.82     35.55 o 
  -3   6  12     1418.01     1482.87     57.17 o 
  -2   6  12      300.03      341.65     25.36 o 
  -1   6  12       83.97       59.14     15.88 o 
   0   6  12      748.43      709.28     35.59 o 
   1   6  12      413.47      450.70     28.09 o 
   2   6  12      921.28      862.12     53.36 o 
   3   6  12      539.54      596.53     32.17 o 
   4   6  12       88.78       56.33     14.07 o 
   5   6  12       45.95       34.62     16.91 o 
  -6   7  12      202.25      223.14     27.32 o 
  -5   7  12       10.47       16.45     16.03 o 
  -4   7  12      170.64      193.17     24.49 o 
  -3   7  12      141.33      136.00     27.42 o 
  -2   7  12       30.26       54.97     16.40 o 
  -1   7  12      220.56      190.00     23.85 o 
   0   7  12      197.73      215.73     29.15 o 
   1   7  12        2.96      -11.88     12.43 o 
   2   7  12       85.09       53.64     17.71 o 
   3   7  12      395.60      382.69     28.22 o 
   4   7  12       45.99       45.79     15.06 o 
  -3   8  12      186.85      187.14     24.61 o 
  -2   8  12      264.17      245.36     27.15 o 
  -1   8  12      305.84      309.11     29.16 o 
   0   8  12       58.27       47.56     17.45 o 
   1   8  12      297.14      347.43     28.05 o 
   2   8  12      401.41      388.85     38.80 o 
  -9   1  13      421.53      441.72     33.76 o 
  -8   1  13      645.87      635.76     37.21 o 
  -7   1  13       98.02       73.57     15.68 o 
  -6   1  13      260.90      251.89     23.36 o 
  -5   1  13        3.66       -1.75      7.21 o 
  -4   1  13      617.50      586.50     23.10 o 
  -3   1  13     2650.50     2763.14     57.75 o 
  -2   1  13     1956.76     2033.77     43.72 o 
  -1   1  13       12.42       -0.01      5.85 o 
   0   1  13       10.99       11.27      6.15 o 
   1   1  13     3698.87     3786.30     83.01 o 
   2   1  13       43.72       34.65      9.33 o 
   3   1  13      459.43      484.54     21.00 o 
   4   1  13       28.70       25.84     10.37 o 
   5   1  13        8.71        8.96     12.91 o 
   6   1  13        6.85       -7.42      9.75 o 
   7   1  13      790.13      723.98     38.68 o 
  -9   2  13      343.97      362.00     31.95 o 
  -8   2  13       17.31       13.88     13.89 o 
  -7   2  13      309.66      300.39     25.13 o 
  -6   2  13     2440.67     2433.11     63.29 o 
  -5   2  13     2145.14     2027.85     54.02 o 
  -4   2  13      181.22      177.13     14.89 o 
  -3   2  13       24.28       24.19      8.65 o 
  -2   2  13      417.47      405.13     15.71 o 
  -1   2  13      103.92      100.82     11.69 o 
   0   2  13     1958.49     2018.36     61.86 o 
   1   2  13     1451.12     1422.24     39.10 o 
   2   2  13     1244.02     1272.18     36.78 o 
   3   2  13      124.37      130.25     13.66 o 
   4   2  13     2584.66     2569.58     63.85 o 
   5   2  13      217.47      264.35     19.67 o 
   6   2  13      353.13      352.05     20.77 o 
   7   2  13       31.91       11.03     13.14 o 
  -9   3  13       17.72        4.87     15.99 o 
  -8   3  13       68.50       64.49     17.45 o 
  -7   3  13        4.29        3.74      9.66 o 
  -6   3  13       63.83       63.83     12.37 o 
  -5   3  13      324.51      297.69     19.47 o 
  -4   3  13       79.70       82.13     15.05 o 
  -3   3  13      339.79      337.12     23.06 o 
  -2   3  13       76.77       84.66     14.61 o 
  -1   3  13        0.09       -1.98      9.67 o 
   0   3  13       35.83       46.28      9.93 o 
   1   3  13      151.76      139.03     13.87 o 
   2   3  13        7.87       -4.90      8.08 o 
   3   3  13       20.60        5.54      9.15 o 
   4   3  13        2.81        5.44      9.95 o 
   5   3  13        3.70       -8.16     10.51 o 
   6   3  13      241.29      225.69     19.53 o 
   7   3  13        6.56      -18.27     12.18 o 
  -8   4  13        6.34       -0.98     10.43 o 
  -7   4  13      109.98      114.43     19.69 o 
  -6   4  13      799.16      793.62     40.01 o 
  -5   4  13      605.12      678.72     34.95 o 
  -4   4  13        2.37       -3.31     10.61 o 
  -3   4  13      142.28      122.82     17.62 o 
  -2   4  13      657.99      690.93     33.81 o 
  -1   4  13      278.44      299.12     25.33 o 
   0   4  13     1461.84     1427.78     51.86 o 
   1   4  13      329.74      295.74     18.46 o 
   2   4  13      100.15       75.15     19.13 o 
   3   4  13       14.37        2.68     10.67 o 
   4   4  13     1010.09      964.26     34.23 o 
   5   4  13      654.42      642.64     28.17 o 
   6   4  13      906.96      879.40     34.34 o 
  -7   5  13       17.20        2.51     13.21 o 
  -6   5  13       72.43       82.40     19.05 o 
  -5   5  13       31.24       32.59     14.91 o 
  -4   5  13      133.62      168.03     21.48 o 
  -3   5  13     1344.19     1336.27     73.64 o 
  -2   5  13     1335.74     1309.13     51.43 o 
  -1   5  13      105.69      105.74     20.13 o 
   0   5  13       64.53       43.08     14.38 o 
   1   5  13      546.76      496.23     29.37 o 
   2   5  13      242.74      228.00     19.51 o 
   3   5  13     1027.72     1020.40     36.44 o 
   4   5  13      626.10      584.02     27.22 o 
   5   5  13      241.21      260.36     21.98 o 
   6   5  13       97.79       83.99     47.59 o 
  -6   6  13       73.28       46.86     14.50 o 
  -5   6  13       79.00       85.90     19.49 o 
  -4   6  13      694.42      728.74     39.27 o 
  -3   6  13      132.62      152.44     21.87 o 
  -2   6  13       37.41       41.07     15.72 o 
  -1   6  13      140.31      149.64     20.69 o 
   0   6  13       83.83       65.22     16.34 o 
   1   6  13        1.49      -13.70     12.34 o 
   2   6  13       22.17       15.64     14.07 o 
   3   6  13       41.13       26.13     15.26 o 
   4   6  13       29.63       28.32     13.16 o 
   5   6  13        6.53        6.99     15.55 o 
  -5   7  13      131.10      143.08     23.44 o 
  -4   7  13       87.08       82.97     19.13 o 
  -3   7  13      373.26      376.46     28.92 o 
  -2   7  13      880.36      846.86     42.28 o 
  -1   7  13      190.88      181.31     23.58 o 
   0   7  13        0.76        3.03     14.53 o 
   1   7  13      306.21      315.55     48.56 o 
   2   7  13      714.53      762.72     39.56 o 
   3   7  13      825.80      802.46     41.84 o 
  -1   8  13      107.53      148.76     31.99 o 
  -9   0  14      437.10      433.01     47.40 o 
  -8   0  14      350.88      373.81     40.99 o 
  -7   0  14        6.38       11.12     18.71 o 
  -6   0  14      418.13      416.35     38.67 o 
  -5   0  14      666.47      607.70     45.46 o 
  -4   0  14        4.92      -11.89      7.93 o 
  -3   0  14      140.63      172.92     17.24 o 
  -2   0  14     3621.06     3938.51    107.56 o 
  -1   0  14      938.55      949.48     53.72 o 
   0   0  14        5.51        5.93      9.86 o 
   1   0  14     1167.63     1316.99     45.52 o 
   2   0  14       50.37       24.42     11.12 o 
   3   0  14        8.24      -11.65     13.21 o 
   4   0  14     1514.05     1509.77     74.38 o 
   5   0  14      102.23      108.65     26.53 o 
   6   0  14      102.54       83.64     27.25 o 
   7   0  14      983.85      928.41     63.49 o 
  -9   1  14       40.97       27.78     16.86 o 
  -8   1  14      126.11      118.09     20.61 o 
  -7   1  14      106.53      116.74     18.96 o 
  -6   1  14      434.56      426.67     28.37 o 
  -5   1  14      548.70      552.85     23.79 o 
  -4   1  14        1.25      -10.57      7.04 o 
  -3   1  14       14.33        7.33      7.70 o 
  -2   1  14      127.39      117.68     11.23 o 
  -1   1  14        3.42        5.73      6.38 o 
   0   1  14       77.93       85.09     11.64 o 
   1   1  14     1725.66     1806.39     46.62 o 
   2   1  14      135.21      135.23     13.41 o 
   3   1  14       12.83        9.61      9.78 o 
   4   1  14      297.84      312.53     18.63 o 
   5   1  14      235.22      259.36     24.65 o 
   6   1  14      112.45      125.80     21.45 o 
   7   1  14      160.51      116.90     22.81 o 
  -8   2  14      204.87      236.19     30.36 o 
  -7   2  14        2.85        5.06     12.70 o 
  -6   2  14        9.21        0.83      9.25 o 
  -5   2  14       10.09       -1.27      8.60 o 
  -4   2  14       63.34       43.53     14.21 o 
  -3   2  14      538.85      523.63     22.68 o 
  -2   2  14     1488.11     1593.86     54.77 o 
  -1   2  14      118.11      123.97     12.65 o 
   0   2  14       33.93       44.15     10.20 o 
   1   2  14      302.71      313.50     17.48 o 
   2   2  14       29.31       30.22      9.80 o 
   3   2  14      381.68      377.93     19.80 o 
   4   2  14      530.22      527.43     28.69 o 
   5   2  14        5.75       -5.97     11.06 o 
   6   2  14       34.12       19.63     13.20 o 
   7   2  14       70.64       81.90     21.28 o 
  -8   3  14      466.88      535.60     35.46 o 
  -7   3  14      281.76      295.17     21.25 o 
  -6   3  14      982.55      965.59     34.95 o 
  -5   3  14     1796.62     1881.93     65.06 o 
  -4   3  14      292.80      264.30     21.89 o 
  -3   3  14        1.83       -4.08     10.34 o 
  -2   3  14        2.04       -8.15     14.74 o 
  -1   3  14      484.98      513.01     28.02 o 
   0   3  14      415.90      413.67     20.43 o 
   1   3  14     4029.46     4088.20     92.61 o 
   2   3  14      571.04      533.43     23.59 o 
   3   3  14        9.38        1.74     10.45 o 
   4   3  14      953.54      898.20     34.04 o 
   5   3  14      615.05      623.31     28.03 o 
   6   3  14       59.76       33.41     13.84 o 
  -7   4  14       55.19       66.27     17.27 o 
  -6   4  14        8.99        7.09     13.62 o 
  -5   4  14       39.25       26.21     23.64 o 
  -4   4  14       33.45       22.76     12.38 o 
  -3   4  14      201.53      200.35     22.54 o 
  -2   4  14      969.64      961.28     42.17 o 
  -1   4  14       91.00       85.32     16.83 o 
   0   4  14       76.06       65.10     15.33 o 
   1   4  14      281.78      270.17     19.73 o 
   2   4  14       81.64       45.43     12.06 o 
   3   4  14       53.18       49.47     12.51 o 
   4   4  14      175.22      174.45     17.94 o 
   5   4  14       98.70      118.67     16.97 o 
   6   4  14      116.59      103.90     21.76 o 
  -7   5  14        2.04        4.84     15.23 o 
  -6   5  14        9.96        8.47     14.85 o 
  -5   5  14      611.77      647.87     36.71 o 
  -4   5  14      553.32      568.32     33.66 o 
  -3   5  14       63.22       80.31     17.76 o 
  -2   5  14       14.01        1.86     12.65 o 
  -1   5  14      495.71      537.95     31.61 o 
   0   5  14      606.69      568.24     31.87 o 
   1   5  14      632.96      629.33     33.33 o 
   2   5  14      126.95       90.33     17.60 o 
   3   5  14        9.49       -1.37     14.49 o 
   4   5  14      157.12      153.13     18.73 o 
   5   5  14      414.69      388.08     24.13 o 
  -5   6  14        0.01       -4.91     14.27 o 
  -4   6  14      371.74      365.05     45.14 o 
  -3   6  14     1136.20     1088.15     54.95 o 
  -2   6  14     2008.49     1963.93     70.72 o 
  -1   6  14      375.54      373.16     28.29 o 
   0   6  14        5.79        1.95     13.88 o 
   1   6  14      405.07      330.66     26.16 o 
   2   6  14     1169.64     1157.98     49.13 o 
   3   6  14      548.17      527.39     33.59 o 
   4   6  14      671.45      688.54     31.61 o 
  -3   7  14       26.45       19.68     16.00 o 
  -2   7  14       72.69       74.56     18.96 o 
  -1   7  14        3.27       -3.79     14.80 o 
   0   7  14        2.63       -9.66     13.97 o 
   1   7  14      210.63      254.25     27.83 o 
   2   7  14       51.15       71.64     19.44 o 
  -8   1  15       93.62       86.48     19.08 o 
  -7   1  15      361.35      336.82     27.24 o 
  -6   1  15      310.18      272.25     24.43 o 
  -5   1  15      210.12      201.08     22.20 o 
  -4   1  15        8.71       -8.96      7.80 o 
  -3   1  15      563.20      582.65     35.22 o 
  -2   1  15      593.94      664.71     21.83 o 
  -1   1  15     1824.04     1946.93     66.72 o 
   0   1  15       42.28       31.72      9.75 o 
   1   1  15      144.52      172.80     14.90 o 
   2   1  15      103.93       96.90     12.65 o 
   3   1  15      457.67      444.21     21.53 o 
   4   1  15      336.69      354.26     24.72 o 
   5   1  15      753.79      776.15     38.43 o 
   6   1  15        2.98      -13.68     14.88 o 
  -8   2  15      213.10      222.22     26.97 o 
  -7   2  15       13.00       -3.90     11.74 o 
  -6   2  15      177.44      179.35     21.60 o 
  -5   2  15      741.74      749.55     29.38 o 
  -4   2  15     1183.90     1187.86     46.53 o 
  -3   2  15        3.23        3.15     10.17 o 
  -2   2  15        4.74        4.97     10.29 o 
  -1   2  15      284.46      296.03     16.84 o 
   0   2  15      293.76      284.68     16.93 o 
   1   2  15      833.36      836.04     29.41 o 
   2   2  15      768.34      750.80     28.00 o 
   3   2  15       13.67        5.47      9.95 o 
   4   2  15      111.99       96.86     14.72 o 
   5   2  15     1377.71     1383.92     47.44 o 
   6   2  15       74.15      102.44     21.31 o 
  -7   3  15       62.44       51.01     26.11 o 
  -6   3  15       11.10        6.49     13.02 o 
  -5   3  15       20.59       20.04     13.33 o 
  -4   3  15       50.43       37.80     14.72 o 
  -3   3  15        4.45      -10.20     14.10 o 
  -2   3  15      424.80      417.03     29.77 o 
  -1   3  15        2.76       -7.87     11.28 o 
   0   3  15      173.57      176.43     20.52 o 
   1   3  15      113.95      143.46     15.25 o 
   2   3  15       57.29       59.00     13.15 o 
   3   3  15        1.22      -10.16      9.47 o 
   4   3  15        5.37      -14.75      9.83 o 
   5   3  15      163.88      170.73     18.32 o 
  -7   4  15        0.31        1.56     14.50 o 
  -6   4  15      269.16      240.72     33.66 o 
  -5   4  15      775.44      732.00     73.81 o 
  -4   4  15      898.85     1000.92     44.95 o 
  -3   4  15      282.89      317.93     35.07 o 
  -2   4  15      292.13      271.13     25.33 o 
  -1   4  15       56.92       61.42     16.58 o 
   0   4  15      488.40      545.28     57.04 o 
   1   4  15     1212.32     1192.61     48.54 o 
   2   4  15     1481.44     1446.48     53.47 o 
   3   4  15      248.03      227.84     31.61 o 
   4   4  15       55.79       37.01     13.81 o 
   5   4  15      314.89      310.68     22.98 o 
  -6   5  15        1.44        5.89     24.50 o 
  -5   5  15        6.71      -10.24     12.48 o 
  -4   5  15       15.26        3.89     12.90 o 
  -3   5  15      297.27      340.05     27.48 o 
  -2   5  15      839.44      870.18     42.03 o 
  -1   5  15      989.72     1054.23     46.49 o 
   0   5  15       43.42       34.83     15.35 o 
   1   5  15        0.95       -8.39     12.05 o 
   2   5  15      618.57      614.29     34.36 o 
   3   5  15      285.63      293.78     22.21 o 
   4   5  15      394.36      378.93     24.20 o 
  -4   6  15        5.23       14.25     14.82 o 
  -3   6  15      187.04      188.41     25.01 o 
  -2   6  15       68.10       63.99     18.12 o 
  -1   6  15      131.04      109.81     20.81 o 
   0   6  15      114.57      121.01     24.57 o 
   1   6  15       14.65        3.99     14.87 o 
   2   6  15        4.69        2.28     14.31 o 
  -7   0  16      405.62      374.07     39.92 o 
  -6   0  16      213.89      215.14     34.53 o 
  -5   0  16        7.31        5.50     16.05 o 
  -4   0  16      239.13      257.57     31.95 o 
  -3   0  16       21.76       36.43     12.67 o 
  -2   0  16      194.88      234.02     32.31 o 
  -1   0  16     1882.29     2131.10     67.57 o 
   0   0  16     1305.13     1333.19     64.59 o 
   1   0  16      482.43      480.34     36.96 o 
   2   0  16       69.01       78.37     20.95 o 
   3   0  16     1860.17     1998.42     92.26 o 
   4   0  16      456.07      502.38     42.09 o 
   5   0  16     1770.85     1879.60     94.23 o 
  -7   1  16      151.23      163.92     33.23 o 
  -6   1  16       14.36        9.95     12.27 o 
  -5   1  16       62.02       52.21     15.25 o 
  -4   1  16       43.71       40.73     10.55 o 
  -3   1  16       17.34        8.75      9.76 o 
  -2   1  16        1.14       -5.52     12.54 o 
  -1   1  16      196.61      200.79     19.22 o 
   0   1  16       43.75       39.82     10.94 o 
   1   1  16       54.13       50.87     11.91 o 
   2   1  16      413.92      418.98     21.59 o 
   3   1  16      199.09      220.92     22.93 o 
   4   1  16        0.43       -9.10     14.49 o 
   5   1  16       25.27       31.75     16.37 o 
  -7   2  16      190.86      191.01     24.32 o 
  -6   2  16      530.07      581.90     35.02 o 
  -5   2  16      194.19      154.16     22.68 o 
  -4   2  16       98.66       86.05     16.51 o 
  -3   2  16       64.62       49.45     14.27 o 
  -2   2  16      371.74      358.24     24.75 o 
  -1   2  16      633.08      649.44     32.91 o 
   0   2  16       13.07       12.42     10.34 o 
   1   2  16       50.98       41.20     11.77 o 
   2   2  16       60.04       86.14     16.86 o 
   3   2  16       96.26      100.78     14.62 o 
   4   2  16       16.87        1.64     12.31 o 
   5   2  16       58.87       73.65     18.75 o 
  -7   3  16      400.10      358.86     43.91 o 
  -6   3  16       46.21       31.08     14.53 o 
  -5   3  16      944.71      908.62     42.07 o 
  -4   3  16     1296.92     1289.07     70.85 o 
  -3   3  16     1413.68     1421.91     54.29 o 
  -2   3  16       27.56       26.19     19.85 o 
  -1   3  16       28.31       23.99     13.89 o 
   0   3  16     1372.38     1359.40     51.87 o 
   1   3  16      321.68      334.93     27.51 o 
   2   3  16      664.23      623.17     27.18 o 
   3   3  16      275.25      303.12     22.31 o 
   4   3  16        0.78       -5.05     14.16 o 
  -6   4  16        0.51      -12.57     12.91 o 
  -5   4  16       20.15       -1.72     13.68 o 
  -4   4  16       24.58        6.27     18.54 o 
  -3   4  16       13.19       12.89     13.15 o 
  -2   4  16      164.31      215.59     28.23 o 
  -1   4  16      400.50      377.02     27.35 o 
   0   4  16      294.44      310.12     29.51 o 
   1   4  16      137.75      131.98     22.77 o 
   2   4  16      364.02      335.80     25.94 o 
   3   4  16       87.93       76.32     15.50 o 
   4   4  16       33.71        4.21     14.53 o 
  -5   5  16       59.12       47.26     17.16 o 
  -4   5  16      116.55      125.37     20.92 o 
  -3   5  16      490.14      509.66     32.48 o 
  -2   5  16       64.76       64.72     17.74 o 
  -1   5  16        1.07       -1.41     13.26 o 
   0   5  16      214.19      263.28     26.53 o 
   1   5  16      315.00      337.69     26.73 o 
   2   5  16      295.46      304.35     28.01 o 
   3   5  16       34.88       28.05     15.96 o 
  -2   6  16      191.42      227.12     38.77 o 
  -1   6  16      466.48      438.85     31.49 o 
   0   6  16      545.45      619.41     37.43 o 
  -6   1  17      252.58      290.61     26.35 o 
  -5   1  17      155.50      196.51     23.77 o 
  -4   1  17       20.74       51.54     23.04 o 
  -3   1  17      231.32      216.00     33.59 o 
  -2   1  17      221.93      224.50     55.79 o 
  -1   1  17      489.60      533.39     23.69 o 
   0   1  17     1967.06     2129.57     55.69 o 
   1   1  17      452.19      434.73     26.64 o 
   2   1  17       76.50       46.70     15.91 o 
   3   1  17      159.00      196.76     24.61 o 
   4   1  17      596.03      587.52     34.04 o 
  -6   2  17       83.32       85.01     27.48 o 
  -5   2  17      288.36      289.37     41.29 o 
  -4   2  17      843.30      890.58     40.76 o 
  -3   2  17     1279.83     1364.68     72.18 o 
  -2   2  17       23.69       21.17     13.95 o 
  -1   2  17      206.94      215.83     22.43 o 
   0   2  17       28.96       21.28     13.81 o 
   1   2  17       44.26       25.19     11.60 o 
   2   2  17      293.34      302.08     21.13 o 
   3   2  17     1364.57     1382.78     44.16 o 
   4   2  17       68.11       66.25     27.86 o 
  -5   3  17      190.62      199.84     42.50 o 
  -4   3  17       47.57       45.86     15.97 o 
  -3   3  17       76.46       57.50     16.19 o 
  -2   3  17       24.41        7.31     12.95 o 
  -1   3  17        8.40       -3.92     12.05 o 
   0   3  17       54.08       32.51     15.91 o 
   1   3  17      841.16      753.39     53.21 o 
   2   3  17      147.71      145.36     17.67 o 
   3   3  17        1.63        2.98     11.77 o 
  -5   4  17       47.18       38.38     16.39 o 
  -4   4  17      398.89      447.79     31.37 o 
  -3   4  17      845.83      850.75     79.90 o 
  -2   4  17      242.04      272.90     37.29 o 
  -1   4  17       24.51       34.18     15.71 o 
   0   4  17        1.21      -13.04     15.37 o 
   1   4  17      257.63      301.02     26.52 o 
   2   4  17      359.40      336.00     26.94 o 
  -3   5  17       41.07       35.17     16.26 o 
  -2   5  17       92.96      118.74     20.56 o 
  -1   5  17      292.37      337.55     34.61 o 
   0   5  17     1086.32     1056.98     48.33 o 
   1   5  17       42.86       30.32     16.33 o 
  -5   0  18      249.57      275.48     40.42 o 
  -4   0  18       80.87       84.93     27.67 o 
  -1   0  18      646.71      688.26     45.84 o 
   0   0  18     1367.59     1508.48     74.69 o 
   1   0  18     1574.05     1745.97     83.95 o 
   2   0  18        9.15       23.64     22.12 o 
   3   0  18        1.47       -4.02     22.20 o 
  -5   1  18       20.73        1.29     20.30 o 
  -4   1  18      423.14      442.84     45.39 o 
  -3   1  18      263.73      300.01     25.05 o 
  -2   1  18       86.06       79.42     17.85 o 
  -1   1  18        9.88        1.85     13.70 o 
   0   1  18       37.18       56.93     15.46 o 
   1   1  18       82.83      100.77     24.90 o 
   2   1  18      441.02      400.28     27.42 o 
   3   1  18      321.10      351.23     28.20 o 
  -5   2  18      204.71      217.91     39.05 o 
  -4   2  18      124.08      129.55     20.76 o 
  -3   2  18      135.22      150.42     21.46 o 
  -2   2  18       26.74        8.85     14.22 o 
  -1   2  18      195.41      197.90     31.08 o 
   0   2  18      319.28      337.37     25.48 o 
   1   2  18      369.05      377.62     22.04 o 
   2   2  18        0.35       -2.11     13.98 o 
   3   2  18        0.10       33.75     17.12 o 
  -4   3  18      565.20      576.74     34.22 o 
  -3   3  18      575.53      563.60     37.27 o 
  -2   3  18      740.63      788.86     44.90 o 
  -1   3  18        7.22       14.58     15.55 o 
   0   3  18       17.64        5.48     13.36 o 
   1   3  18      138.71      167.54     22.02 o 
   2   3  18      299.93      361.93     41.10 o 
  -2   4  18       16.63        6.49     14.06 o 
  -1   4  18      334.59      316.61     29.56 o 
   0   4  18      359.94      355.58     29.60 o 
  -3   1  19      121.07      176.47     35.29 o 
  -2   1  19       24.96       23.05     13.41 o 
  -1   1  19      244.37      214.46     31.80 o 
   0   1  19      767.04      804.05     52.71 o 
   1   1  19      801.56      900.00     40.41 o 
  -3   2  19      443.38      501.37     52.88 o 
  -2   2  19      317.24      360.83     27.81 o 
  -1   2  19      173.68      193.22     38.90 o 
   0   2  19        0.52       -4.10     13.16 o 
                                                 
